# Supplementary material for: [1-(4-Chloro­phen­yl)-5-hy­droxy-3-phenyl-1H-pyrazol-4-yl](thio­phen-2-yl)methanone
Source: Acta Crystallogr Sect E Struct Rep Online. 2012 May 5;68(Pt 6):o1639. doi: 10.1107/S1600536812019253 (PMC3379242; doi:10.1107/S1600536812019253)
Supplement: Supplementary file 2 [file e-68-o1639-Isup2.hkl]

# 
# h,k,l, Fc-squared, Fo-squared, sigma(Fo-squared) and status flag 
# 
data_I
_shelx_title ' 1 in P2(1)/c' 
_shelx_refln_list_code          4 
_shelx_F_calc_maximum      192.65 
_exptl_crystal_F_000       880.00 
_reflns_d_resolution_high  0.8107 
 
loop_ 
 _symmetry_equiv_pos_as_xyz 
 'x, y, z' 
 '-x, y+1/2, -z+1/2' 
 '-x, -y, -z' 
 'x, -y-1/2, z-1/2' 
 
_cell_length_a     6.0686 
_cell_length_b    18.6887 
_cell_length_c    14.9734 
_cell_angle_alpha  90.000 
_cell_angle_beta   91.559 
_cell_angle_gamma  90.000 
 
_shelx_F_squared_multiplier     1.000 
 
loop_ 
 _refln_index_h 
 _refln_index_k 
 _refln_index_l 
 _refln_F_squared_calc 
 _refln_F_squared_meas 
 _refln_F_squared_sigma 
 _refln_observed_status 
   1   0   0     1194.70     1252.75     16.68 o 
   2   0   0      146.68      140.97      2.09 o 
   3   0   0       14.70       39.52      1.66 o 
   4   0   0     2091.42     2019.37     27.25 o 
   5   0   0     1729.16     1635.76     22.80 o 
   6   0   0     1318.19     1264.72     18.50 o 
   7   0   0      436.80      438.63      8.32 o 
   1   1   0       45.47       66.11      1.15 o 
   2   1   0      594.80      555.00      4.70 o 
   3   1   0     1571.41     1602.78     13.96 o 
   4   1   0       36.67       43.09      1.41 o 
   5   1   0      169.39      148.90      2.67 o 
   6   1   0       84.33       85.53      2.30 o 
   7   1   0      187.12      189.70      3.55 o 
   0   2   0     2500.08     2537.74     33.67 o 
   1   2   0     1605.93     1795.32     16.46 o 
   2   2   0      139.32      183.84      1.84 o 
   3   2   0      744.29      842.58      7.67 o 
   4   2   0      139.00      144.67      2.38 o 
   5   2   0      642.49      616.23      6.91 o 
   6   2   0        5.52        6.69      1.22 o 
   7   2   0        4.64        6.69      1.39 o 
   1   3   0     1413.85     1458.56     14.86 o 
   2   3   0     1130.00     1167.75      9.46 o 
   3   3   0       29.31       37.20      1.04 o 
   4   3   0      916.47      882.47     10.52 o 
   5   3   0      127.49      122.05      2.42 o 
   6   3   0     1178.03     1117.18     11.75 o 
   7   3   0       67.36       64.21      2.26 o 
   0   4   0       99.85       83.35      1.56 o 
   1   4   0        6.49       12.38      0.76 o 
   2   4   0       61.69       49.65      0.86 o 
   3   4   0      187.22      159.20      1.84 o 
   4   4   0     1234.26     1269.47     13.63 o 
   5   4   0      247.62      232.28      4.96 o 
   6   4   0      121.57      134.03      2.80 o 
   7   4   0      158.65      168.12      3.40 o 
   1   5   0      131.31      110.99      1.45 o 
   2   5   0       91.76       85.25      1.11 o 
   3   5   0      263.08      258.97      2.48 o 
   4   5   0       29.39       25.65      1.18 o 
   5   5   0      449.16      447.52      5.42 o 
   6   5   0      328.87      334.28      4.68 o 
   7   5   0       96.20      115.68      2.85 o 
   0   6   0       29.60       26.83      2.06 o 
   1   6   0        5.91        7.61      0.43 o 
   2   6   0     1829.21     2028.29     17.66 o 
   3   6   0      730.76      886.46      6.63 o 
   4   6   0     1488.51     1444.78     12.99 o 
   5   6   0      408.75      419.29      5.62 o 
   6   6   0      143.35      140.41      2.89 o 
   7   6   0        3.35        1.27      1.60 o 
   1   7   0     1432.90     1421.11     12.07 o 
   2   7   0     1272.45     1114.50      9.95 o 
   3   7   0       53.06       51.07      1.03 o 
   4   7   0      146.78      120.18      2.08 o 
   5   7   0     2085.83     2144.20     23.10 o 
   6   7   0      220.41      218.56      4.62 o 
   7   7   0       11.84        7.73      1.96 o 
   0   8   0      870.34      914.45     10.64 o 
   1   8   0     1398.32     1498.90     12.25 o 
   2   8   0      309.78      318.48      3.42 o 
   3   8   0      371.68      359.29      3.29 o 
   4   8   0        5.84        8.07      0.92 o 
   5   8   0       25.90       31.88      2.09 o 
   6   8   0      255.33      252.24      5.05 o 
   7   8   0      141.91      136.30      7.43 o 
   1   9   0       19.28       40.06      0.95 o 
   2   9   0      419.52      356.90      6.01 o 
   3   9   0        4.62        3.39      0.64 o 
   4   9   0       57.98       63.88      1.89 o 
   5   9   0       20.46       15.23      1.69 o 
   6   9   0      173.64      175.66      4.80 o 
   0  10   0      461.19      362.54      4.87 o 
   1  10   0     4889.84     5068.12     38.76 o 
   2  10   0      413.75      427.81      3.92 o 
   3  10   0     2978.45     2871.24     24.37 o 
   4  10   0     1198.01     1157.80     11.68 o 
   5  10   0       85.15       84.01      2.90 o 
   6  10   0       12.28       15.78      1.88 o 
   1  11   0     2637.39     2786.95     21.98 o 
   2  11   0       90.01       74.51      2.06 o 
   3  11   0      100.30      118.94      2.05 o 
   4  11   0       54.40       54.78      1.84 o 
   5  11   0      630.06      635.23      9.23 o 
   6  11   0      430.98      461.10      7.62 o 
   0  12   0      196.33      189.79      3.94 o 
   1  12   0       67.03       71.04      1.45 o 
   2  12   0     1910.25     1978.86     16.00 o 
   3  12   0       13.81       12.02      0.97 o 
   4  12   0      336.56      324.53      4.39 o 
   5  12   0       56.76       55.01      2.47 o 
   6  12   0      116.23       92.01      3.33 o 
   1  13   0      175.74      159.35      2.37 o 
   2  13   0      349.53      342.73      3.65 o 
   3  13   0      298.55      290.17      3.97 o 
   4  13   0        0.33        0.00      1.03 o 
   5  13   0      248.21      254.08      4.99 o 
   6  13   0      202.38      219.30      4.96 o 
   0  14   0      712.49      744.24     11.12 o 
   1  14   0      223.01      219.44      3.30 o 
   2  14   0        5.71        5.74      0.96 o 
   3  14   0     2164.42     2157.27     18.82 o 
   4  14   0       13.02        9.93      1.27 o 
   5  14   0        9.53       13.30      1.90 o 
   1  15   0        1.73        1.50      1.06 o 
   2  15   0       75.45       74.01      2.17 o 
   3  15   0       55.98       53.87      1.66 o 
   4  15   0      138.29      157.85      3.12 o 
   5  15   0       50.79       55.25      3.14 o 
   0  16   0       39.15       30.99      2.21 o 
   1  16   0      120.01      112.47      2.51 o 
   2  16   0       46.70       51.11      2.14 o 
   3  16   0      724.72      739.19      8.92 o 
   4  16   0       67.77       77.68      3.40 o 
   5  16   0        2.23        3.17      1.69 o 
   1  17   0     1747.20     1713.96     16.70 o 
   2  17   0       12.47       15.38      1.46 o 
   3  17   0      947.52      931.62     10.91 o 
   4  17   0        0.06        0.00      1.68 o 
   5  17   0      285.20      315.54     13.19 o 
   0  18   0      940.57      933.63     14.08 o 
   1  18   0      500.04      494.22      6.10 o 
   2  18   0        1.91        2.49      1.27 o 
   3  18   0       11.17        9.34      1.62 o 
   4  18   0      503.95      559.55      8.81 o 
   1  19   0      226.99      224.63      3.80 o 
   2  19   0      103.84      106.53      2.72 o 
   3  19   0      290.17      302.13      7.07 o 
   4  19   0        8.36        7.31      3.49 o 
   0  20   0      636.69      617.47     10.80 o 
   1  20   0       65.91       78.52      2.54 o 
   2  20   0        0.35        1.83      1.41 o 
   3  20   0      193.03      211.22      4.90 o 
   1  21   0      215.16      198.30      3.78 o 
   2  21   0       39.44       42.83      2.24 o 
   3  21   0        0.65        0.00      2.25 o 
   0  22   0       74.01       79.46      8.42 o 
   1  22   0      101.40      118.25      3.14 o 
   2  22   0       19.91       12.88      2.12 o 
  -7   1   1       39.03       42.73      1.88 o 
  -6   1   1       33.03       32.34      1.55 o 
  -5   1   1     1357.22     1337.55     13.45 o 
  -4   1   1       28.67       31.62      1.31 o 
  -3   1   1      342.26      343.11      3.24 o 
  -2   1   1     1033.58      994.13      8.62 o 
  -1   1   1       25.28       35.70      0.69 o 
   0   1   1     3127.90     3199.82     49.48 o 
   1   1   1      883.95      907.59     25.10 o 
   2   1   1     6758.36     6810.43     57.36 o 
   3   1   1     3389.01     3395.90     28.87 o 
   4   1   1      516.00      534.02      5.89 o 
   5   1   1      183.05      158.82      2.75 o 
   6   1   1      482.73      461.91      5.80 o 
   7   1   1        4.31        7.22      1.38 o 
  -7   2   1       11.22       14.19      1.43 o 
  -6   2   1      177.40      170.52      3.12 o 
  -5   2   1       25.63       21.97      1.27 o 
  -4   2   1      446.47      398.29      4.69 o 
  -3   2   1     2868.08     2944.88     23.36 o 
  -2   2   1     2350.51     2493.70     19.71 o 
  -1   2   1     3081.27     3110.78     28.39 o 
   0   2   1      256.31      244.75      3.10 o 
   1   2   1    13251.11    13466.09    122.87 o 
   2   2   1        4.08        4.24      0.42 o 
   3   2   1     2250.09     2210.45     18.99 o 
   4   2   1      892.03      816.61      8.43 o 
   5   2   1      264.26      252.22      3.60 o 
   6   2   1       21.58       23.39      1.44 o 
   7   2   1      585.25      596.80      7.34 o 
  -7   3   1      123.23      117.07      2.76 o 
  -6   3   1        1.09        0.00      1.06 o 
  -5   3   1       11.88       15.25      1.56 o 
  -4   3   1     1482.31     1376.58     13.52 o 
  -3   3   1     5427.47     5500.78     40.34 o 
  -2   3   1      202.96      230.27      2.23 o 
  -1   3   1     3317.85     3535.03     32.33 o 
   0   3   1     1533.70     1685.27     16.29 o 
   1   3   1     2088.41     1948.11     19.69 o 
   2   3   1     3197.02     3120.77     26.37 o 
   3   3   1     3119.65     3367.39     28.59 o 
   4   3   1      716.61      597.14      6.47 o 
   5   3   1      138.05      128.87      2.47 o 
   6   3   1        5.53        6.97      1.26 o 
   7   3   1        0.11        2.78      1.27 o 
  -7   4   1        6.53        5.77      1.38 o 
  -6   4   1      248.73      247.11      3.87 o 
  -5   4   1     1644.07     1534.76     15.24 o 
  -4   4   1      123.64      102.14      1.96 o 
  -3   4   1     2123.59     2201.74     16.51 o 
  -2   4   1     2621.39     2627.66     20.77 o 
  -1   4   1     3680.22     3792.77     34.45 o 
   0   4   1     5816.53     6096.27     55.84 o 
   1   4   1       23.99       36.32      1.40 o 
   2   4   1       28.50       28.42      0.68 o 
   3   4   1      438.84      434.99      3.94 o 
   4   4   1       11.55       13.50      1.27 o 
   5   4   1       10.05       12.97      1.16 o 
   6   4   1      297.21      283.87      4.16 o 
   7   4   1       42.49       41.01      1.91 o 
  -7   5   1      186.39      205.34      4.62 o 
  -6   5   1      234.97      230.93      3.71 o 
  -5   5   1      377.90      388.05      4.90 o 
  -4   5   1       14.35        8.98      0.85 o 
  -3   5   1     1067.62     1282.26      9.89 o 
  -2   5   1      743.89      743.40      6.22 o 
  -1   5   1      696.02      618.20      5.46 o 
   0   5   1      105.68      113.28      1.37 o 
   1   5   1     2076.35     2230.79     18.76 o 
   2   5   1      120.89      144.11      1.50 o 
   3   5   1       30.40       22.93      0.76 o 
   4   5   1       13.98       16.02      1.08 o 
   5   5   1       80.00       78.95      2.01 o 
   6   5   1       34.68       28.62      1.55 o 
   7   5   1      132.82      129.96      3.00 o 
  -7   6   1       22.74       16.75      2.01 o 
  -6   6   1       97.93       83.56      2.34 o 
  -5   6   1      209.55      196.11      3.36 o 
  -4   6   1       52.53       50.67      1.40 o 
  -3   6   1     1254.21     1370.37     10.51 o 
  -2   6   1      819.95      825.23      6.48 o 
  -1   6   1       34.65       25.12      1.91 o 
   0   6   1     3984.79     4382.37     33.98 o 
   1   6   1     1749.29     1749.38     13.03 o 
   2   6   1       22.05       14.57      0.78 o 
   3   6   1       34.67       27.31      0.90 o 
   4   6   1       19.55       21.42      1.16 o 
   5   6   1        8.25        9.98      1.11 o 
   6   6   1       20.76       27.62      1.55 o 
   7   6   1        1.01        2.38      1.47 o 
  -7   7   1       50.70       56.07      2.76 o 
  -6   7   1     1872.47     1783.23     22.26 o 
  -5   7   1      372.31      355.32      4.62 o 
  -4   7   1     1553.11     1539.41     19.87 o 
  -3   7   1      113.62       96.58      1.33 o 
  -2   7   1      930.04      906.65      7.09 o 
  -1   7   1      535.10      585.30      5.01 o 
   0   7   1     2102.35     2080.83     16.40 o 
   1   7   1      187.99      179.94      1.79 o 
   2   7   1      757.78      808.74      6.26 o 
   3   7   1     1833.83     1880.69     13.43 o 
   4   7   1     1053.76     1069.18      9.91 o 
   5   7   1      510.53      482.02      5.77 o 
   6   7   1        0.36        1.32      1.35 o 
   7   7   1      105.94       96.55      4.13 o 
  -7   8   1       17.59       21.01      3.93 o 
  -6   8   1        0.00        0.00      1.48 o 
  -5   8   1       45.34       45.41      2.15 o 
  -4   8   1      903.87      862.19      8.72 o 
  -3   8   1     2136.30     2217.57     25.19 o 
  -2   8   1        0.93        1.12      0.53 o 
  -1   8   1      479.38      412.78      3.76 o 
   0   8   1     3041.82     3043.66     23.81 o 
   1   8   1      951.45      961.99      7.46 o 
   2   8   1      106.73      168.68      1.92 o 
   3   8   1     2150.49     2210.72     15.73 o 
   4   8   1     1212.39     1186.19     15.93 o 
   5   8   1      264.67      264.62      3.77 o 
   6   8   1       90.77       90.48      3.07 o 
  -6   9   1       74.17       68.24      3.25 o 
  -5   9   1       14.90       21.69      1.87 o 
  -4   9   1      671.87      617.83      6.86 o 
  -3   9   1      521.70      526.32      6.50 o 
  -2   9   1      308.07      238.96      4.54 o 
  -1   9   1     1862.60     1825.02     14.55 o 
   0   9   1      369.05      484.95      4.32 o 
   1   9   1      668.42      642.75      5.21 o 
   2   9   1     5385.76     5279.62    151.52 o 
   3   9   1     2016.54     1902.93     33.11 o 
   4   9   1        1.69        1.21      0.85 o 
   5   9   1      529.58      497.88      7.53 o 
   6   9   1      116.52      133.46      3.65 o 
  -6  10   1        3.73        1.97      1.62 o 
  -5  10   1     1032.99      979.07     13.05 o 
  -4  10   1        5.12        4.94      1.08 o 
  -3  10   1      214.01      220.25      2.69 o 
  -2  10   1      147.92      134.96      2.30 o 
  -1  10   1     1345.69     1478.58     11.99 o 
   0  10   1     1238.52     1469.57     11.90 o 
   1  10   1      869.46     1014.85      7.94 o 
   2  10   1       33.37       47.34      1.14 o 
   3  10   1       21.85       33.12      2.06 o 
   4  10   1      548.47      543.85      6.21 o 
   5  10   1       30.73       27.38      2.89 o 
   6  10   1       86.86       85.52      4.05 o 
  -6  11   1       45.74       40.44      2.44 o 
  -5  11   1      108.54      100.40      3.20 o 
  -4  11   1      111.32      117.45      2.76 o 
  -3  11   1      764.15      750.36      7.17 o 
  -2  11   1      682.16      721.68      6.78 o 
  -1  11   1       31.55       14.68      0.79 o 
   0  11   1     3059.31     3222.17     23.86 o 
   1  11   1      624.54      706.51      5.79 o 
   2  11   1      286.53      226.23      2.64 o 
   3  11   1     2228.31     2152.58     17.34 o 
   4  11   1      258.33      270.54      3.87 o 
   5  11   1       36.65       37.60      2.14 o 
   6  11   1        3.92        1.53      1.70 o 
  -6  12   1        0.03        0.00      1.57 o 
  -5  12   1       15.95       20.53      1.92 o 
  -4  12   1      945.83      876.21     10.34 o 
  -3  12   1     1063.36     1042.04      9.04 o 
  -2  12   1      123.33      117.23      1.93 o 
  -1  12   1       65.57       79.69      1.51 o 
   0  12   1      877.56      816.84      7.61 o 
   1  12   1      846.06      811.84      7.04 o 
   2  12   1        1.30        0.20      0.75 o 
   3  12   1      534.57      498.98      5.79 o 
   4  12   1      286.50      282.00      3.97 o 
   5  12   1       48.35       41.59      2.14 o 
   6  12   1       93.64       76.96      3.16 o 
  -6  13   1       56.23       57.69      3.55 o 
  -5  13   1        1.81        0.00      1.51 o 
  -4  13   1      517.35      502.40      6.72 o 
  -3  13   1      383.65      363.02      9.98 o 
  -2  13   1      443.59      383.23      3.97 o 
  -1  13   1      239.81      246.50      2.86 o 
   0  13   1     1987.90     2031.97     19.00 o 
   1  13   1      480.75      410.86      4.98 o 
   2  13   1      108.48      101.86      1.83 o 
   3  13   1      252.39      226.17      3.03 o 
   4  13   1      851.24      869.00     10.28 o 
   5  13   1        0.09        0.00      1.71 o 
   6  13   1       37.33       44.93      2.62 o 
  -5  14   1      381.57      414.29      6.96 o 
  -4  14   1      120.13      117.52      2.69 o 
  -3  14   1      528.92      521.82      6.07 o 
  -2  14   1      920.95      909.22      8.05 o 
  -1  14   1     1305.80     1306.12     12.80 o 
   0  14   1       80.37       86.18      2.11 o 
   1  14   1        5.92        4.20      1.09 o 
   2  14   1      431.64      428.97      5.16 o 
   3  14   1      346.68      317.11      3.62 o 
   4  14   1      289.25      277.43      4.10 o 
   5  14   1        4.51        3.89      1.57 o 
  -5  15   1        3.79        9.06      1.76 o 
  -4  15   1      768.57      778.32      8.71 o 
  -3  15   1      176.82      179.83      2.66 o 
  -2  15   1      325.36      284.43      3.99 o 
  -1  15   1      132.61      120.74      2.52 o 
   0  15   1       46.02       46.32      1.76 o 
   1  15   1       72.45       64.48      2.01 o 
   2  15   1       89.54       88.94      2.23 o 
   3  15   1        1.73        1.06      1.09 o 
   4  15   1       35.24       39.72      1.71 o 
   5  15   1       50.40       53.24      2.53 o 
  -5  16   1        0.44        0.10      1.59 o 
  -4  16   1        0.01        0.00      1.42 o 
  -3  16   1      534.94      534.80      9.22 o 
  -2  16   1     2634.88     2502.94     25.76 o 
  -1  16   1      379.53      367.94      4.81 o 
   0  16   1      233.08      222.58      3.51 o 
   1  16   1        0.19        0.00      1.09 o 
   2  16   1      809.37      778.65      8.42 o 
   3  16   1      354.53      346.43      4.69 o 
   4  16   1      884.27      842.22     13.14 o 
   5  16   1      126.05      143.28      3.89 o 
  -5  17   1      106.42      100.11      6.58 o 
  -4  17   1        0.90        1.52      1.69 o 
  -3  17   1      207.71      222.21      3.77 o 
  -2  17   1      131.49      132.08      3.01 o 
  -1  17   1       37.80       31.90      1.61 o 
   0  17   1        0.35        1.62      1.13 o 
   1  17   1       41.71       32.62      1.61 o 
   2  17   1       30.07       27.11      1.53 o 
   3  17   1       75.61       80.03      2.89 o 
   4  17   1        9.16        9.14      1.93 o 
   5  17   1       82.90       82.21      7.50 o 
  -4  18   1      163.63      169.25      5.05 o 
  -3  18   1       41.11       33.81      1.82 o 
  -2  18   1      156.56      159.60      4.14 o 
  -1  18   1      120.92      121.99      2.75 o 
   0  18   1      403.53      419.71      5.43 o 
   1  18   1       65.24       64.95      2.18 o 
   2  18   1      214.74      218.61      3.66 o 
   3  18   1      392.98      403.66      6.86 o 
   4  18   1        9.20       10.24      1.97 o 
  -4  19   1       10.73       11.79      2.64 o 
  -3  19   1       60.80       56.07      2.65 o 
  -2  19   1     1602.27     1559.87     15.65 o 
  -1  19   1      291.78      290.34      4.43 o 
   0  19   1       20.57       26.81      1.62 o 
   1  19   1       47.65       59.78      2.30 o 
   2  19   1      830.00      839.68      9.30 o 
   3  19   1      204.15      194.37      4.53 o 
   4  19   1        0.47        1.35      2.67 o 
  -3  20   1        1.45        1.07      1.63 o 
  -2  20   1      126.15      142.41      3.19 o 
  -1  20   1      102.67      103.78      2.99 o 
   0  20   1      116.25      121.00      2.91 o 
   1  20   1      200.26      181.23      3.52 o 
   2  20   1      208.26      205.87      3.97 o 
   3  20   1       35.10       34.00      4.28 o 
  -3  21   1      269.03      316.13      8.78 o 
  -2  21   1       68.75       67.71      2.41 o 
  -1  21   1      171.25      175.13      3.84 o 
   0  21   1      628.01      631.26      9.30 o 
   1  21   1       56.22       53.07      2.13 o 
   2  21   1       22.37       21.62      2.01 o 
   3  21   1       28.10       24.33      3.41 o 
  -2  22   1        4.11        0.00      2.82 o 
  -1  22   1       17.55       20.09      1.78 o 
   0  22   1       10.11       15.29      1.78 o 
   1  22   1        2.91        0.54      1.64 o 
   2  22   1        0.28        0.00      2.79 o 
   0  23   1        6.04        9.55      2.94 o 
  -7   0   2       10.30        9.09      2.11 o 
  -6   0   2     1089.16     1070.72     16.07 o 
  -5   0   2      732.00      730.20     11.31 o 
  -4   0   2       36.77       65.12      2.44 o 
  -3   0   2     1875.79     1811.55     32.46 o 
  -2   0   2      959.84     1251.15     14.36 o 
  -1   0   2    13081.32    12710.61    164.58 o 
   0   0   2     2409.31     2651.92     41.68 o 
   1   0   2    37115.88    34883.20    474.26 o 
   2   0   2     1307.40     1301.27     14.94 o 
   3   0   2        1.42        0.00      0.84 o 
   4   0   2      899.51      758.69     11.18 o 
   5   0   2      134.12      131.45      3.54 o 
   6   0   2      893.60      852.56     13.23 o 
   7   0   2       28.89       36.63      2.57 o 
  -7   1   2       53.69       58.52      2.10 o 
  -6   1   2      113.18      118.41      3.87 o 
  -5   1   2      283.81      256.22      3.73 o 
  -4   1   2      299.07      275.80      3.61 o 
  -3   1   2     2855.80     2991.81     29.43 o 
  -2   1   2     1557.47     1611.09     13.74 o 
  -1   1   2     1297.08     1400.67     13.49 o 
   0   1   2      261.60      262.83      2.71 o 
   1   1   2     6293.35     6395.25     58.51 o 
   2   1   2        9.44       21.06      0.87 o 
   3   1   2      313.75      338.52      3.45 o 
   4   1   2       78.66       84.98      1.85 o 
   5   1   2      642.82      591.93      6.68 o 
   6   1   2      106.70      107.48      2.47 o 
   7   1   2      128.24      134.25      2.99 o 
  -7   2   2      129.91      123.83      2.89 o 
  -6   2   2      684.79      681.39      7.83 o 
  -5   2   2        9.10        4.99      1.07 o 
  -4   2   2      979.67      972.43      9.89 o 
  -3   2   2       30.79       25.57      0.91 o 
  -2   2   2     4113.12     4187.83     32.88 o 
  -1   2   2     4886.29     5052.68     46.08 o 
   0   2   2     2441.84     2585.13     23.70 o 
   1   2   2     1412.56     1605.25     14.77 o 
   2   2   2     3272.48     3216.99     25.30 o 
   3   2   2      885.41      935.88      8.43 o 
   4   2   2       47.58       68.07      1.70 o 
   5   2   2      738.91      725.86      7.93 o 
   6   2   2      179.24      188.75      3.25 o 
   7   2   2       59.12       53.89      2.12 o 
  -7   3   2      174.19      175.10      3.44 o 
  -6   3   2      186.73      174.30      3.18 o 
  -5   3   2      132.14      132.71      2.56 o 
  -4   3   2      219.79      222.84      2.86 o 
  -3   3   2        9.32        1.27      0.65 o 
  -2   3   2      845.61      944.68      7.29 o 
  -1   3   2     3426.99     3764.07     31.68 o 
   0   3   2     6749.04     6821.48    143.90 o 
   1   3   2     3288.80     3440.35     87.79 o 
   2   3   2      733.56      779.53      6.45 o 
   3   3   2       27.71       19.83      0.75 o 
   4   3   2     1024.72     1067.45     10.71 o 
   5   3   2      483.88      469.85      5.61 o 
   6   3   2       11.99       13.18      1.46 o 
   7   3   2      203.95      199.98      3.69 o 
  -7   4   2       45.96       51.56      2.09 o 
  -6   4   2      721.40      707.34      8.10 o 
  -5   4   2      806.01      763.50      8.32 o 
  -4   4   2      138.12      111.94      1.94 o 
  -3   4   2     1091.27     1393.56     10.07 o 
  -2   4   2     2771.67     2912.94     20.35 o 
  -1   4   2        2.68        4.71      0.62 o 
   0   4   2     9025.12     9652.42     95.11 o 
   1   4   2       98.66       94.93      1.48 o 
   2   4   2      295.44      187.81      1.81 o 
   3   4   2      553.83      577.81      4.72 o 
   4   4   2        0.20        1.26      0.85 o 
   5   4   2       43.84       44.51      1.88 o 
   6   4   2       12.41       11.24      1.31 o 
   7   4   2       18.76       21.34      1.65 o 
  -7   5   2      676.98      733.10      9.55 o 
  -6   5   2      219.28      226.78      3.67 o 
  -5   5   2       51.19       52.20      1.80 o 
  -4   5   2     1581.27     1526.03     12.66 o 
  -3   5   2     3323.58     3243.09     22.72 o 
  -2   5   2     4981.98     5093.30     37.19 o 
  -1   5   2      177.67      169.21      1.65 o 
   0   5   2    14814.24    14760.20    123.48 o 
   1   5   2    14141.67    14502.93    119.91 o 
   2   5   2       41.31       32.30      0.75 o 
   3   5   2     2573.86     2517.46     18.77 o 
   4   5   2     2419.97     2357.06     26.84 o 
   5   5   2     1529.60     1464.37     14.60 o 
   6   5   2        0.40        0.63      1.14 o 
   7   5   2      704.21      708.32      8.42 o 
  -7   6   2       56.47       65.20      2.98 o 
  -6   6   2      247.82      235.21      4.19 o 
  -5   6   2       20.94       14.98      1.31 o 
  -4   6   2      120.39      134.64      2.05 o 
  -3   6   2        5.15        7.15      0.53 o 
  -2   6   2     6871.26     7145.73     55.66 o 
  -1   6   2     2830.20     2734.92     26.15 o 
   0   6   2      273.00      283.13      2.63 o 
   1   6   2     1793.29     1808.27     14.28 o 
   2   6   2      132.61      199.96      2.14 o 
   3   6   2      669.17      678.57      5.55 o 
   4   6   2      141.42      128.34      2.30 o 
   5   6   2      163.03      171.87      2.91 o 
   6   6   2      452.51      449.82      5.76 o 
   7   6   2        4.12        2.34      1.51 o 
  -7   7   2        2.87        4.17      3.47 o 
  -6   7   2       61.08       63.11      4.27 o 
  -5   7   2        0.12        0.00      0.97 o 
  -4   7   2       17.43       18.79      0.96 o 
  -3   7   2       41.71       39.45      0.93 o 
  -2   7   2      387.76      430.64      3.70 o 
  -1   7   2      257.23      280.29      4.06 o 
   0   7   2     1059.33     1110.32      9.63 o 
   1   7   2        5.45        1.19      0.38 o 
   2   7   2      657.17      690.73      8.69 o 
   3   7   2       16.45       19.89      0.71 o 
   4   7   2       52.53       51.97      1.68 o 
   5   7   2       51.40       56.42      1.94 o 
   6   7   2     1177.77     1147.32     12.11 o 
   7   7   2        0.03        0.00      1.98 o 
  -6   8   2       55.57       59.45      2.99 o 
  -5   8   2        1.98        0.80      1.42 o 
  -4   8   2      239.72      228.58      3.06 o 
  -3   8   2       16.77       15.52      0.67 o 
  -2   8   2     2294.68     2302.86     17.84 o 
  -1   8   2     3028.14     3230.18     25.20 o 
   0   8   2       33.46       50.30      0.91 o 
   1   8   2     1771.37     1853.39     13.14 o 
   2   8   2       79.87       88.84      1.38 o 
   3   8   2        1.36        0.13      0.55 o 
   4   8   2       85.57       85.29      2.41 o 
   5   8   2      955.50      962.47     10.13 o 
   6   8   2       53.78       58.51      2.68 o 
  -6   9   2        0.49        0.00      1.69 o 
  -5   9   2      214.39      230.45      4.61 o 
  -4   9   2      253.00      259.11      4.19 o 
  -3   9   2       13.49        8.81      0.79 o 
  -2   9   2      430.34      533.88      5.33 o 
  -1   9   2        5.00       11.15      0.69 o 
   0   9   2      278.56      326.35      2.94 o 
   1   9   2      323.50      395.73      3.27 o 
   2   9   2        0.96        1.35      0.52 o 
   3   9   2       63.05       81.59      1.39 o 
   4   9   2      179.57      168.97      2.56 o 
   5   9   2      424.02      429.61     10.31 o 
   6   9   2      328.38      344.56      6.18 o 
  -6  10   2       34.94       36.37      2.45 o 
  -5  10   2        4.27        4.89      1.46 o 
  -4  10   2       22.36       21.84      1.33 o 
  -3  10   2      244.50      252.92      3.64 o 
  -2  10   2      733.53      694.18     10.09 o 
  -1  10   2      319.67      352.16      3.70 o 
   0  10   2      953.82      883.52      7.00 o 
   1  10   2       90.62       81.57      1.24 o 
   2  10   2       76.85       49.83      1.18 o 
   3  10   2      385.06      341.08      3.77 o 
   4  10   2        1.18        1.69      1.04 o 
   5  10   2      664.60      656.31      9.37 o 
   6  10   2       23.42       24.08      2.61 o 
  -6  11   2       39.31       40.89      2.41 o 
  -5  11   2      247.33      252.52      4.92 o 
  -4  11   2       89.22       81.97      2.17 o 
  -3  11   2      279.62      263.43      3.09 o 
  -2  11   2       32.27       32.92      1.30 o 
  -1  11   2      622.92      674.78      6.40 o 
   0  11   2      119.49      103.44      1.43 o 
   1  11   2      958.53     1018.24      7.61 o 
   2  11   2      436.40      437.59      3.96 o 
   3  11   2       28.72       27.00      1.46 o 
   4  11   2      100.80       91.62      2.17 o 
   5  11   2        7.65       11.98      1.66 o 
   6  11   2       24.24       30.23      2.27 o 
  -6  12   2       10.40       13.20      2.03 o 
  -5  12   2      875.35      865.57     12.33 o 
  -4  12   2     1064.64     1063.22     11.05 o 
  -3  12   2       41.74       42.34      1.36 o 
  -2  12   2      144.85      125.32      2.01 o 
  -1  12   2     1022.05      969.99      8.87 o 
   0  12   2      446.48      457.87      4.37 o 
   1  12   2      283.00      270.09      3.42 o 
   2  12   2     2546.03     2508.09     20.00 o 
   3  12   2       12.39        9.09      1.28 o 
   4  12   2      390.89      387.93      4.92 o 
   5  12   2       14.54        9.94      1.64 o 
   6  12   2      615.83      624.32      9.54 o 
  -6  13   2      227.01      233.58      5.93 o 
  -5  13   2      164.61      162.54      3.98 o 
  -4  13   2      339.39      330.43      4.59 o 
  -3  13   2     1045.03     1034.76      9.78 o 
  -2  13   2       28.29       23.73      1.05 o 
  -1  13   2      787.05      851.87      8.01 o 
   0  13   2        8.42       19.24      1.60 o 
   1  13   2      583.18      558.59      6.15 o 
   2  13   2        2.65        0.94      0.76 o 
   3  13   2     1037.30      995.45      9.35 o 
   4  13   2       30.84       28.97      1.48 o 
   5  13   2       44.71       43.72      2.26 o 
   6  13   2        0.11        2.06      1.83 o 
  -5  14   2      479.22      456.21      7.48 o 
  -4  14   2       21.83       24.64      1.55 o 
  -3  14   2      126.05      108.07     16.57 o 
  -2  14   2      174.86      171.06      2.47 o 
  -1  14   2      384.27      352.24      4.40 o 
   0  14   2       24.24       30.12      1.42 o 
   1  14   2      458.22      437.82      5.43 o 
   2  14   2      224.83      215.64      3.29 o 
   3  14   2      709.47      683.13      6.84 o 
   4  14   2       20.60       16.84      1.49 o 
   5  14   2      133.55      116.70      3.44 o 
  -5  15   2      236.27      236.67      4.96 o 
  -4  15   2       89.58       83.85      2.45 o 
  -3  15   2     2101.76     2020.07     34.51 o 
  -2  15   2     1081.79     1069.94     10.92 o 
  -1  15   2      404.70      397.26      5.43 o 
   0  15   2     1074.75      992.58     10.15 o 
   1  15   2      159.45      154.33      2.83 o 
   2  15   2      127.38      127.12      2.62 o 
   3  15   2       51.19       45.39      2.35 o 
   4  15   2      223.39      209.66     19.34 o 
   5  15   2      119.84      135.33      3.75 o 
  -5  16   2      427.29      452.87      7.59 o 
  -4  16   2       61.52       58.52      2.13 o 
  -3  16   2       30.63       29.59      1.63 o 
  -2  16   2      451.39      410.25      5.26 o 
  -1  16   2      322.99      314.81      4.74 o 
   0  16   2      906.56      879.92      9.27 o 
   1  16   2        1.67        3.07      1.19 o 
   2  16   2      941.49      934.87      9.78 o 
   3  16   2       14.59        9.58      1.72 o 
   4  16   2       28.86       24.34      2.14 o 
   5  16   2        1.61        0.00      1.95 o 
  -5  17   2      126.05      132.87      7.11 o 
  -4  17   2       34.40       36.38      2.37 o 
  -3  17   2        3.55        7.59      1.37 o 
  -2  17   2      218.81      212.29      3.57 o 
  -1  17   2      118.22      118.42      2.64 o 
   0  17   2       28.79       34.21      1.89 o 
   1  17   2      192.50      191.13      3.30 o 
   2  17   2      668.62      656.42      8.22 o 
   3  17   2       87.02      101.95      3.33 o 
   4  17   2        0.44        0.00      1.88 o 
  -4  18   2       91.69      100.48      3.84 o 
  -3  18   2      120.85      116.44      2.85 o 
  -2  18   2       40.24       37.90      1.75 o 
  -1  18   2      520.83      499.57      6.20 o 
   0  18   2      504.24      468.50      6.40 o 
   1  18   2      420.54      418.36      5.96 o 
   2  18   2       24.98       26.98      1.77 o 
   3  18   2      277.26      248.13      5.15 o 
   4  18   2        1.06        0.28      2.13 o 
  -4  19   2       17.31       17.27      2.31 o 
  -3  19   2       76.24       76.85      2.53 o 
  -2  19   2       19.49       17.23      1.59 o 
  -1  19   2        0.08        1.56      1.22 o 
   0  19   2        5.08        7.71      1.36 o 
   1  19   2      484.73      459.84      6.48 o 
   2  19   2        3.51        3.16      1.43 o 
   3  19   2      426.35      433.00      8.00 o 
   4  19   2       30.01       24.76      3.25 o 
  -3  20   2        8.50        6.29      1.72 o 
  -2  20   2        0.44        0.00      1.38 o 
  -1  20   2       10.02        9.25      1.68 o 
   0  20   2      329.52      348.43      5.08 o 
   1  20   2      186.02      165.47      3.93 o 
   2  20   2       21.76       22.94      1.74 o 
   3  20   2      104.22      100.09      3.66 o 
  -3  21   2        6.45        6.57      2.25 o 
  -2  21   2       15.79       11.36      1.66 o 
  -1  21   2        5.39        6.23      1.57 o 
   0  21   2       31.42       36.21      1.94 o 
   1  21   2       53.38       55.90      2.24 o 
   2  21   2       64.94       67.05      2.47 o 
  -2  22   2      172.62      185.97      5.18 o 
  -1  22   2        1.08        1.26      1.55 o 
   0  22   2        3.84       10.07      1.65 o 
   1  22   2      215.91      210.14      4.06 o 
   2  22   2      258.04      279.75      5.79 o 
  -7   1   3        2.04        2.04      1.22 o 
  -6   1   3      315.79      293.70      4.30 o 
  -5   1   3     2996.21     2912.07     27.70 o 
  -4   1   3      232.22      196.04      2.62 o 
  -3   1   3        1.49        0.75      0.46 o 
  -2   1   3      824.71      976.86      7.13 o 
  -1   1   3       33.84       51.10      2.55 o 
   0   1   3      307.02      301.07      3.11 o 
   1   1   3    13713.72    14094.00    121.58 o 
   2   1   3      150.58      177.47      1.78 o 
   3   1   3      177.51      192.67      2.26 o 
   4   1   3      127.51      141.79      4.69 o 
   5   1   3       27.64       26.24      1.30 o 
   6   1   3      145.57      153.52      2.99 o 
   7   1   3        3.29        3.60      1.29 o 
  -7   2   3      135.60      152.35      3.47 o 
  -6   2   3      109.32      109.42      2.51 o 
  -5   2   3       33.06       31.00      1.44 o 
  -4   2   3      300.84      290.41      3.44 o 
  -3   2   3     4298.00     4510.97     32.86 o 
  -2   2   3      365.10      289.89      2.46 o 
  -1   2   3     3823.60     4124.35     34.25 o 
   0   2   3     2313.62     2415.26     22.15 o 
   1   2   3    27354.12    27106.72    346.16 o 
   2   2   3       89.74       69.98      1.63 o 
   3   2   3      176.73      166.79      2.05 o 
   4   2   3        0.70        0.00      0.80 o 
   5   2   3       15.95       17.21      2.30 o 
   6   2   3       15.66       14.24      1.38 o 
   7   2   3       11.92       12.26      1.50 o 
  -7   3   3      469.78      511.31      6.63 o 
  -6   3   3       36.21       34.50      1.64 o 
  -5   3   3       55.69       63.34      1.99 o 
  -4   3   3     1094.99     1061.16      9.09 o 
  -3   3   3      786.77      709.52      5.43 o 
  -2   3   3       50.54       40.25      0.81 o 
  -1   3   3     2372.10     2561.98     19.93 o 
   0   3   3    22619.59    22921.83    183.55 o 
   1   3   3    31127.34    30654.24    354.85 o 
   2   3   3      845.90      827.34      6.96 o 
   3   3   3       37.48       74.73      1.14 o 
   4   3   3      178.39      165.08      2.65 o 
   5   3   3     1923.24     1856.29     18.12 o 
   6   3   3        8.55       13.87      1.36 o 
   7   3   3      262.18      275.73      4.39 o 
  -7   4   3        2.15        2.34      1.33 o 
  -6   4   3        4.44        5.63      1.19 o 
  -5   4   3     2405.46     2353.90     22.67 o 
  -4   4   3      960.53      915.87      7.99 o 
  -3   4   3      522.48      611.35      4.79 o 
  -2   4   3     2269.23     2247.87     15.84 o 
  -1   4   3     4175.02     4040.29     31.20 o 
   0   4   3     4226.72     4557.39     33.26 o 
   1   4   3     5410.61     5591.60     89.88 o 
   2   4   3      546.88      486.95      4.19 o 
   3   4   3      354.45      305.04      2.77 o 
   4   4   3       66.56       71.19      1.86 o 
   5   4   3      727.21      654.46      7.30 o 
   6   4   3      702.60      713.67      8.14 o 
   7   4   3       18.02       23.85      1.71 o 
  -7   5   3      250.59      247.77      5.36 o 
  -6   5   3       73.59       67.55      2.12 o 
  -5   5   3      126.08      127.94      2.54 o 
  -4   5   3      523.06      538.52      5.13 o 
  -3   5   3      111.59      136.96      1.67 o 
  -2   5   3     2583.11     3010.29     22.22 o 
  -1   5   3      587.81      567.06      4.57 o 
   0   5   3      870.45     1029.70      8.86 o 
   1   5   3      138.58      127.97     15.44 o 
   2   5   3      391.77      478.58      3.91 o 
   3   5   3      183.53      229.90      2.30 o 
   4   5   3        2.04        1.55      0.93 o 
   5   5   3       27.40       22.09      1.32 o 
   6   5   3       34.03       31.72      1.62 o 
   7   5   3       12.28       13.14      1.51 o 
  -7   6   3       39.97       45.60      2.59 o 
  -6   6   3      133.55      120.06      3.46 o 
  -5   6   3     1117.41     1035.59     11.76 o 
  -4   6   3      958.55     1002.60      8.73 o 
  -3   6   3      159.97      174.29      1.87 o 
  -2   6   3      876.59      859.95      6.79 o 
  -1   6   3     2469.15     2573.54     19.07 o 
   0   6   3      454.78      449.07     20.47 o 
   1   6   3      946.40      994.57     13.41 o 
   2   6   3     1391.84     1019.96     98.78 o 
   3   6   3      464.06      363.87      3.29 o 
   4   6   3        6.61        4.20      0.99 o 
   5   6   3      199.12      201.80      3.23 o 
   6   6   3      372.21      354.61      4.91 o 
   7   6   3      184.14      218.56      4.33 o 
  -7   7   3      473.80      528.49     16.80 o 
  -6   7   3      439.85      417.64      7.03 o 
  -5   7   3      214.73      195.51      4.09 o 
  -4   7   3       27.95       20.88      1.09 o 
  -3   7   3      708.55      715.89      5.59 o 
  -2   7   3      104.89       96.62      1.60 o 
  -1   7   3     2036.44     2113.57     16.85 o 
   0   7   3       79.40       34.75      0.80 o 
   1   7   3     2782.35     2767.26     20.32 o 
   2   7   3     2640.60     2688.48     38.80 o 
   3   7   3      576.28      510.74      4.41 o 
   4   7   3     3363.17     3303.35     34.33 o 
   5   7   3       76.86       81.84      2.08 o 
   6   7   3      220.36      214.56      5.58 o 
  -6   8   3       73.23       77.89      3.06 o 
  -5   8   3       41.15       37.40      2.03 o 
  -4   8   3      225.63      199.44      3.16 o 
  -3   8   3      376.57      332.29      3.21 o 
  -2   8   3      150.35      196.88      2.11 o 
  -1   8   3      174.05      185.34      2.48 o 
   0   8   3      402.04      420.54      4.26 o 
   1   8   3      991.01      993.77      7.32 o 
   2   8   3      999.80     1050.04      9.27 o 
   3   8   3     1013.42     1078.69      8.54 o 
   4   8   3        0.15        1.40      0.92 o 
   5   8   3        0.34        0.00      1.00 o 
   6   8   3       16.30       19.81      1.95 o 
  -6   9   3      491.61      432.38      8.29 o 
  -5   9   3       12.06       15.96      1.77 o 
  -4   9   3     2248.04     2193.23     24.87 o 
  -3   9   3       36.81       31.30      1.10 o 
  -2   9   3      506.79      476.62      4.49 o 
  -1   9   3      530.98      521.33      8.67 o 
   0   9   3      452.01      489.79      4.47 o 
   1   9   3     1126.31     1316.06      9.57 o 
   2   9   3      866.33      912.35      6.87 o 
   3   9   3       27.09       36.31      1.05 o 
   4   9   3      118.18      146.62      2.63 o 
   5   9   3       75.68       86.48      2.80 o 
   6   9   3       96.32       99.89      3.34 o 
  -6  10   3       82.46       60.82      3.16 o 
  -5  10   3      353.85      316.25      5.65 o 
  -4  10   3       33.19       30.63      1.52 o 
  -3  10   3       31.46       27.70      1.06 o 
  -2  10   3      217.43      220.31      3.02 o 
  -1  10   3      624.98      694.40      6.13 o 
   0  10   3      703.04      792.65      6.84 o 
   1  10   3     1777.83     1946.61     13.93 o 
   2  10   3       68.53       75.23      1.32 o 
   3  10   3      964.16      964.09      8.95 o 
   4  10   3      165.47      176.30      3.72 o 
   5  10   3        0.26        0.00      1.28 o 
   6  10   3        2.12        0.00      1.68 o 
  -6  11   3       75.58       74.07      3.19 o 
  -5  11   3      277.22      259.15      5.11 o 
  -4  11   3        9.40        7.86      1.19 o 
  -3  11   3       89.06       89.25      1.80 o 
  -2  11   3      912.58      887.04      7.92 o 
  -1  11   3        0.57        3.58      0.73 o 
   0  11   3      392.74      395.45      3.90 o 
   1  11   3      338.65      326.54      2.96 o 
   2  11   3       97.10       81.26      1.58 o 
   3  11   3      181.71      189.02      5.22 o 
   4  11   3     2780.54     2667.74     27.77 o 
   5  11   3       72.22       74.02      2.75 o 
   6  11   3      126.28      136.18      4.39 o 
  -6  12   3      115.87      142.48      4.13 o 
  -5  12   3       12.11        4.83      2.38 o 
  -4  12   3      381.36      362.69      4.83 o 
  -3  12   3        0.04        1.42      0.86 o 
  -2  12   3      291.28      289.52      3.86 o 
  -1  12   3      476.68      475.46      4.64 o 
   0  12   3     1057.56     1150.56      9.71 o 
   1  12   3       76.38       71.74      1.51 o 
   2  12   3      202.94      186.08      2.55 o 
   3  12   3      167.16      148.76      7.08 o 
   4  12   3      635.64      617.63      6.95 o 
   5  12   3       92.47       86.44      4.32 o 
   6  12   3        0.40        0.60      1.85 o 
  -6  13   3      104.59      122.80      5.28 o 
  -5  13   3      332.32      324.73      5.93 o 
  -4  13   3      390.81      391.35      5.15 o 
  -3  13   3     1963.16     1842.44     18.78 o 
  -2  13   3      578.59      582.85      5.59 o 
  -1  13   3      112.24      118.95      2.13 o 
   0  13   3     1324.30     1307.06     11.77 o 
   1  13   3       56.09       54.95      1.80 o 
   2  13   3      386.59      357.74      4.09 o 
   3  13   3     2571.05     2493.70     21.63 o 
   4  13   3      798.01      785.07      8.51 o 
   5  13   3      138.41      155.97      3.83 o 
   6  13   3       33.80       36.53      2.46 o 
  -5  14   3        7.74        9.38      1.83 o 
  -4  14   3      289.91      291.00      4.33 o 
  -3  14   3      162.28      155.40      2.47 o 
  -2  14   3      510.98      468.43      5.18 o 
  -1  14   3      953.80      880.87      7.84 o 
   0  14   3     1865.64     1904.35     18.05 o 
   1  14   3      248.80      262.29      3.74 o 
   2  14   3      709.29      677.91      7.40 o 
   3  14   3      547.52      562.38      6.39 o 
   4  14   3      176.61      154.87      3.57 o 
   5  14   3      328.27      336.95      6.01 o 
  -5  15   3       48.61       48.29      2.54 o 
  -4  15   3       80.30       78.69      2.45 o 
  -3  15   3     1283.02     1261.25     12.73 o 
  -2  15   3     3910.14     3825.65     30.38 o 
  -1  15   3       12.78       20.72      1.48 o 
   0  15   3      897.06      868.71      9.13 o 
   1  15   3      336.32      310.51      4.26 o 
   2  15   3       65.57       61.42      2.05 o 
   3  15   3        0.09        0.00      1.33 o 
   4  15   3      163.25      161.97      3.96 o 
   5  15   3       68.54       78.85      4.14 o 
  -5  16   3      375.73      420.55      8.79 o 
  -4  16   3       60.41       57.49      2.16 o 
  -3  16   3       59.35       47.61      1.65 o 
  -2  16   3       49.50       49.04      1.82 o 
  -1  16   3      357.34      356.65      4.76 o 
   0  16   3      665.41      635.78      7.19 o 
   1  16   3       31.87       34.12      1.53 o 
   2  16   3      185.30      184.86      3.21 o 
   3  16   3       60.24       58.17      2.54 o 
   4  16   3      131.03      121.88      4.65 o 
   5  16   3        0.19        0.00      2.49 o 
  -4  17   3      123.77      127.35      3.35 o 
  -3  17   3       57.64       55.15      2.21 o 
  -2  17   3       84.04       88.25      2.94 o 
  -1  17   3       93.76       91.26      2.47 o 
   0  17   3      408.11      412.22      5.30 o 
   1  17   3     1077.93     1026.83     10.72 o 
   2  17   3       15.68       18.89      1.49 o 
   3  17   3      114.80      115.02      3.47 o 
   4  17   3       56.77       65.04      3.62 o 
  -4  18   3      214.51      214.56      5.10 o 
  -3  18   3       28.31       33.61      1.96 o 
  -2  18   3       41.17       41.32      1.88 o 
  -1  18   3        5.25        3.54      1.30 o 
   0  18   3       58.20       65.31      2.23 o 
   1  18   3       40.90       31.62      1.67 o 
   2  18   3       57.91       55.05      2.02 o 
   3  18   3       63.54       57.48      2.67 o 
   4  18   3      164.41      163.90      4.23 o 
  -4  19   3       38.77       45.85      3.83 o 
  -3  19   3        9.05       11.20      1.52 o 
  -2  19   3        5.22        5.97      1.40 o 
  -1  19   3        0.73        0.00      1.63 o 
   0  19   3      299.21      304.41      4.56 o 
   1  19   3        9.40       10.50      1.47 o 
   2  19   3       84.72       77.50      2.80 o 
   3  19   3      124.29      123.96      3.77 o 
   4  19   3       54.72       62.47      3.29 o 
  -3  20   3      294.02      302.26      4.83 o 
  -2  20   3       80.96       76.96      2.51 o 
  -1  20   3       17.95       20.06      1.75 o 
   0  20   3        9.12        8.41      2.03 o 
   1  20   3       16.64       20.97      1.85 o 
   2  20   3       31.06       43.11      2.03 o 
   3  20   3       67.11       71.62      3.17 o 
  -2  21   3      677.44      698.58      8.94 o 
  -1  21   3       59.57       62.38      2.32 o 
   0  21   3       39.74       43.13      2.35 o 
   1  21   3      565.72      568.43      7.16 o 
   2  21   3       62.96       56.07      2.34 o 
  -1  22   3       33.20       34.37      2.05 o 
   0  22   3        5.93        8.80      1.63 o 
   1  22   3        8.46        5.61      1.64 o 
  -7   0   4     1683.39     1766.14     25.52 o 
  -6   0   4      295.32      248.06      5.49 o 
  -5   0   4      473.38      488.71      8.30 o 
  -4   0   4     1646.86     1665.05     28.82 o 
  -3   0   4     7110.30     7383.72     72.06 o 
  -2   0   4    14211.74    14988.59    147.36 o 
  -1   0   4     1785.44     2071.35     20.60 o 
   0   0   4     3850.00     4042.01     39.85 o 
   1   0   4     2025.56     2235.96     56.22 o 
   2   0   4     5757.06     5796.99     74.69 o 
   3   0   4      893.29      927.56     10.94 o 
   4   0   4     7117.35     7021.04     90.98 o 
   5   0   4       55.20       53.35      2.65 o 
   6   0   4      205.00      205.97      4.93 o 
   7   0   4       96.46       96.53      3.80 o 
  -7   1   4       72.80       70.79      2.33 o 
  -6   1   4       56.74       51.73      1.92 o 
  -5   1   4      593.84      539.73      6.36 o 
  -4   1   4     1306.22     1235.57     12.19 o 
  -3   1   4       20.88       17.27      0.80 o 
  -2   1   4       36.11       20.63      0.66 o 
  -1   1   4     1960.36     1982.28     13.97 o 
   0   1   4      897.17      925.79      7.48 o 
   1   1   4     5484.90     5769.94     48.67 o 
   2   1   4      139.77      177.51      1.85 o 
   3   1   4     1186.81     1166.27     10.82 o 
   4   1   4       61.94       47.15      1.63 o 
   5   1   4      131.26      125.25      2.48 o 
   6   1   4        4.67        5.99      1.20 o 
   7   1   4       35.19       40.22      1.89 o 
  -7   2   4       16.73       16.18      1.59 o 
  -6   2   4      329.64      318.34      4.56 o 
  -5   2   4     1263.08     1263.19     12.89 o 
  -4   2   4        7.74        6.43      0.71 o 
  -3   2   4      144.78      142.22      1.70 o 
  -2   2   4     1225.92     1275.35      9.23 o 
  -1   2   4       21.50       49.97      0.91 o 
   0   2   4     3068.07     3144.62     23.09 o 
   1   2   4      873.80      891.57      7.81 o 
   2   2   4       32.89       43.00      0.82 o 
   3   2   4     2854.94     2934.18     23.25 o 
   4   2   4      222.65      231.30      3.36 o 
   5   2   4       15.63       17.59      1.26 o 
   6   2   4      426.83      432.27      5.54 o 
   7   2   4      353.12      339.87      5.00 o 
  -7   3   4       96.02       99.96      2.69 o 
  -6   3   4       51.98       51.79      1.91 o 
  -5   3   4       73.10       85.29      2.18 o 
  -4   3   4      586.45      614.80      5.72 o 
  -3   3   4      853.24      951.87      7.14 o 
  -2   3   4      583.68      552.23      4.31 o 
  -1   3   4     4362.95     4551.14     33.26 o 
   0   3   4     4911.10     5246.67     38.37 o 
   1   3   4     5718.34     5385.97    272.86 o 
   2   3   4      552.10      523.32      4.24 o 
   3   3   4      280.08      234.45      2.99 o 
   4   3   4     1107.46     1081.66     10.87 o 
   5   3   4      448.75      425.34      5.23 o 
   6   3   4        2.52        4.63      1.16 o 
   7   3   4       15.79       12.10      1.54 o 
  -7   4   4        0.51        0.00      1.41 o 
  -6   4   4       11.56       13.82      1.32 o 
  -5   4   4     1288.71     1280.51     13.04 o 
  -4   4   4        1.63        4.48      0.84 o 
  -3   4   4      812.61      822.12      6.28 o 
  -2   4   4      502.43      658.79      5.06 o 
  -1   4   4     2317.48     2302.57     17.10 o 
   0   4   4     1607.15     1671.56     12.49 o 
   1   4   4     1406.01     1386.25     21.77 o 
   2   4   4     1150.12     1272.95      9.13 o 
   3   4   4       35.87       53.04      1.49 o 
   4   4   4        0.25        0.25      0.88 o 
   5   4   4      279.74      261.72      3.75 o 
   6   4   4      339.99      327.39      4.63 o 
   7   4   4       39.17       45.79      1.98 o 
  -7   5   4        8.72        8.12      1.93 o 
  -6   5   4        0.86        0.08      1.10 o 
  -5   5   4      137.59      132.53      2.60 o 
  -4   5   4      120.50      124.67      2.04 o 
  -3   5   4      309.28      299.25      2.76 o 
  -2   5   4     4558.89     5163.33     35.80 o 
  -1   5   4       94.77       90.77      1.25 o 
   0   5   4     1862.45     1893.65     14.13 o 
   1   5   4     2344.34     2306.33     21.05 o 
   2   5   4     4894.39     5187.29     35.88 o 
   3   5   4        0.23        5.55      0.61 o 
   4   5   4      710.56      651.84      7.07 o 
   5   5   4       97.04       93.83      2.28 o 
   6   5   4       17.13       20.56      1.65 o 
   7   5   4       10.44       16.75      1.88 o 
  -7   6   4      116.63       99.47      7.00 o 
  -6   6   4      284.73      290.72      6.79 o 
  -5   6   4       65.97       52.42      1.89 o 
  -4   6   4       36.17       48.60      1.41 o 
  -3   6   4     1711.22     1823.83     13.16 o 
  -2   6   4      928.49      954.61      7.75 o 
  -1   6   4      501.44      541.79      4.77 o 
   0   6   4     2030.03     2265.15     16.86 o 
   1   6   4     3946.44     4278.88     33.08 o 
   2   6   4     3626.57     3776.80     31.60 o 
   3   6   4      643.49      584.35      5.18 o 
   4   6   4       86.63       82.70      1.99 o 
   5   6   4       41.93       36.80      1.52 o 
   6   6   4        5.09        7.32      1.31 o 
  -6   7   4       68.43       59.97      2.72 o 
  -5   7   4      727.48      678.71      9.65 o 
  -4   7   4      358.76      323.33      3.58 o 
  -3   7   4       82.68      100.09      1.44 o 
  -2   7   4     1703.85     1765.86     13.40 o 
  -1   7   4      415.18      367.74      5.12 o 
   0   7   4     3433.38     3545.04     29.50 o 
   1   7   4      147.69      183.72      2.44 o 
   2   7   4      172.36      161.32      1.80 o 
   3   7   4      488.66      482.76      4.47 o 
   4   7   4      396.26      383.00      4.69 o 
   5   7   4      148.80      141.11      2.70 o 
   6   7   4       45.02       44.93      1.86 o 
  -6   8   4       59.60       74.57      3.38 o 
  -5   8   4      135.39      120.93      3.28 o 
  -4   8   4     1771.64     1717.01     16.68 o 
  -3   8   4     1248.73     1280.92     12.81 o 
  -2   8   4      223.30      227.31      2.39 o 
  -1   8   4       79.15       79.43      1.31 o 
   0   8   4     1936.35     2065.85     16.38 o 
   1   8   4       14.41       40.54      1.02 o 
   2   8   4     1147.51     1153.63     10.10 o 
   3   8   4      770.35      741.12      6.14 o 
   4   8   4      592.26      579.90      6.49 o 
   5   8   4      195.72      196.92      3.50 o 
   6   8   4      382.90      393.61      5.85 o 
  -6   9   4        1.55        1.11      1.82 o 
  -5   9   4      732.41      698.95     10.01 o 
  -4   9   4      269.94      253.62      3.77 o 
  -3   9   4        9.64        8.87      0.84 o 
  -2   9   4     1310.80     1293.66     10.75 o 
  -1   9   4     2382.72     2450.60     49.31 o 
   0   9   4       25.08       14.54      0.83 o 
   1   9   4       87.82       80.07      1.98 o 
   2   9   4      107.31      110.81      1.59 o 
   3   9   4        7.11        4.14      0.77 o 
   4   9   4      134.99      131.42      2.74 o 
   5   9   4        0.41        0.00      1.08 o 
   6   9   4       50.34       65.08      2.81 o 
  -6  10   4      731.61      735.71     10.89 o 
  -5  10   4        4.01        3.54      1.45 o 
  -4  10   4     1070.60     1057.89     10.96 o 
  -3  10   4     1533.53     1391.99     14.32 o 
  -2  10   4      695.07      625.73      6.94 o 
  -1  10   4       75.25       70.52      2.43 o 
   0  10   4     1496.50     1450.61     11.92 o 
   1  10   4     3909.88     3894.13     30.46 o 
   2  10   4        7.97        4.69      0.69 o 
   3  10   4        1.97        4.61      0.91 o 
   4  10   4      763.73      776.83      9.67 o 
   5  10   4      756.28      770.32     10.65 o 
   6  10   4       17.89       17.46      2.01 o 
  -6  11   4        7.16        7.38      1.75 o 
  -5  11   4        1.54        0.00      1.41 o 
  -4  11   4      385.79      389.81      5.91 o 
  -3  11   4      189.43      181.94      2.52 o 
  -2  11   4      644.78      655.86      8.54 o 
  -1  11   4      854.61      747.41      7.14 o 
   0  11   4      552.92      508.08      4.84 o 
   1  11   4       10.04        8.43      0.68 o 
   2  11   4       52.43       32.73      1.10 o 
   3  11   4      956.45      949.62      9.63 o 
   4  11   4     1164.17     1171.51     14.82 o 
   5  11   4        4.75        5.25      1.63 o 
   6  11   4        5.31        8.80      1.95 o 
  -6  12   4       17.68       15.07      2.21 o 
  -5  12   4       72.19       71.33      2.85 o 
  -4  12   4      344.26      341.20      4.70 o 
  -3  12   4      658.27      654.38      6.73 o 
  -2  12   4      256.02      225.64      2.84 o 
  -1  12   4      426.83      413.89      4.51 o 
   0  12   4      266.03      307.84      3.38 o 
   1  12   4      113.67      119.39      2.10 o 
   2  12   4        5.89        2.16      0.72 o 
   3  12   4      698.82      673.57      7.24 o 
   4  12   4       29.06       32.86      1.89 o 
   5  12   4       33.88       41.09      2.25 o 
   6  12   4      156.09      199.09      4.64 o 
  -6  13   4      198.74      204.91     10.26 o 
  -5  13   4       67.89       66.39      2.90 o 
  -4  13   4      188.60      185.77      3.57 o 
  -3  13   4       39.69       39.70      1.73 o 
  -2  13   4     2081.51     2019.62     20.51 o 
  -1  13   4      299.43      295.46      3.38 o 
   0  13   4      222.99      232.31      2.90 o 
   1  13   4        7.26        6.42      1.09 o 
   2  13   4      279.77      285.55      3.88 o 
   3  13   4      251.65      242.02      3.44 o 
   4  13   4        6.88        8.60      1.35 o 
   5  13   4      353.93      362.52      6.23 o 
  -5  14   4      147.16      139.32      3.77 o 
  -4  14   4      268.03      254.18      4.06 o 
  -3  14   4      636.41      635.22      8.39 o 
  -2  14   4     1389.19     1358.34     12.31 o 
  -1  14   4      344.37      353.01      4.16 o 
   0  14   4      394.86      390.02      5.48 o 
   1  14   4     1461.57     1485.93     14.44 o 
   2  14   4      153.86      145.97      2.76 o 
   3  14   4       25.15       22.73      1.68 o 
   4  14   4        1.84        1.17      0.85 o 
   5  14   4        0.83        2.69      1.57 o 
  -5  15   4       72.64       72.49      3.05 o 
  -4  15   4      559.64      543.51      7.09 o 
  -3  15   4      113.45      106.19      2.15 o 
  -2  15   4      899.02      893.72      8.14 o 
  -1  15   4     1192.42     1211.86     12.16 o 
   0  15   4      156.84      150.89      2.84 o 
   1  15   4     1224.39     1166.14     11.76 o 
   2  15   4       42.17       38.15      1.56 o 
   3  15   4        0.17        0.13      1.40 o 
   4  15   4      110.39      121.25      3.50 o 
   5  15   4       54.83       52.07      3.32 o 
  -5  16   4       61.01       61.05      4.07 o 
  -4  16   4       80.56       81.80      3.02 o 
  -3  16   4        1.26        0.88      1.16 o 
  -2  16   4       20.19       16.74      1.38 o 
  -1  16   4      676.23      623.93      7.11 o 
   0  16   4      760.57      727.01      7.99 o 
   1  16   4      216.38      227.86      3.62 o 
   2  16   4        0.13        0.11      1.36 o 
   3  16   4       96.60       91.14      3.04 o 
   4  16   4       61.22       58.72      2.61 o 
   5  16   4      182.58      200.54     14.72 o 
  -4  17   4      717.01      768.52      8.91 o 
  -3  17   4       55.61       65.96      2.25 o 
  -2  17   4       73.24       72.72      2.26 o 
  -1  17   4     1274.04     1224.04     13.39 o 
   0  17   4       34.65       37.47      1.66 o 
   1  17   4      423.32      426.36      5.44 o 
   2  17   4      116.52      126.88      2.85 o 
   3  17   4      110.69      111.46      3.27 o 
   4  17   4       60.16       60.13      2.69 o 
  -4  18   4      233.23      215.00      5.09 o 
  -3  18   4      733.01      729.45      8.43 o 
  -2  18   4      327.93      347.43      4.95 o 
  -1  18   4       29.60       26.13      1.65 o 
   0  18   4      659.77      613.68      7.21 o 
   1  18   4       91.26      105.58      2.67 o 
   2  18   4       11.03       13.25      1.45 o 
   3  18   4        2.66        0.00      1.60 o 
   4  18   4      107.98      103.02      3.61 o 
  -3  19   4       18.19       19.85      1.62 o 
  -2  19   4       52.05       52.61      2.13 o 
  -1  19   4      259.78      269.52      4.63 o 
   0  19   4       11.09        9.09      1.45 o 
   1  19   4       19.03       19.01      1.62 o 
   2  19   4       12.59       14.63      1.56 o 
   3  19   4       12.49        9.54      1.99 o 
  -3  20   4      416.97      434.04      6.05 o 
  -2  20   4      116.61      129.79      4.02 o 
  -1  20   4      209.69      207.92      4.19 o 
   0  20   4      353.96      362.50      5.25 o 
   1  20   4       30.87       34.64      1.90 o 
   2  20   4       26.92       29.49      2.02 o 
   3  20   4       40.72       40.56      2.68 o 
  -2  21   4       47.95       43.76      2.16 o 
  -1  21   4       53.06       60.66      2.73 o 
   0  21   4      105.67      113.38      3.01 o 
   1  21   4      135.88      124.76      3.16 o 
   2  21   4      249.45      280.46      6.37 o 
  -1  22   4      217.70      243.59      5.99 o 
   0  22   4        0.03        0.16      1.60 o 
   1  22   4        7.92        7.35      2.47 o 
  -7   1   5       69.56       67.16      2.41 o 
  -6   1   5       31.12       37.20      1.71 o 
  -5   1   5     1901.23     1882.73     18.52 o 
  -4   1   5     1337.58     1309.64      9.75 o 
  -3   1   5     1226.96     1344.12      9.85 o 
  -2   1   5     3830.88     3928.50     30.32 o 
  -1   1   5     5844.08     5857.91     40.59 o 
   0   1   5      189.47      171.55      2.00 o 
   1   1   5      944.89      897.88     18.66 o 
   2   1   5     2737.78     2726.63     20.54 o 
   3   1   5     1511.10     1428.65     10.89 o 
   4   1   5       28.15       28.72      1.28 o 
   5   1   5        6.93        4.79      1.07 o 
   6   1   5      336.71      340.50      4.76 o 
   7   1   5       74.78       81.83      2.61 o 
  -7   2   5      139.08      154.24      3.28 o 
  -6   2   5     1184.38     1223.78     12.87 o 
  -5   2   5      317.85      285.39      4.07 o 
  -4   2   5      901.78      884.82      6.86 o 
  -3   2   5     1003.93      938.12      7.11 o 
  -2   2   5     5357.47     5842.89     42.45 o 
  -1   2   5     4421.50     4725.12     32.81 o 
   0   2   5     7113.07     7405.77     54.45 o 
   1   2   5     1616.63     1468.13     12.51 o 
   2   2   5     2803.44     2945.42     30.64 o 
   3   2   5       92.67       58.35      1.04 o 
   4   2   5      117.01       93.31      2.04 o 
   5   2   5     1362.14     1333.72     13.44 o 
   6   2   5      194.22      207.22      3.56 o 
   7   2   5       10.86       11.46      1.57 o 
  -7   3   5       15.10       24.25      1.72 o 
  -6   3   5      359.66      371.49      5.11 o 
  -5   3   5      127.53      119.84      2.51 o 
  -4   3   5      602.82      625.14      5.45 o 
  -3   3   5        2.23        3.40      0.56 o 
  -2   3   5      421.34      457.60      3.95 o 
  -1   3   5     2752.72     2669.41     18.75 o 
   0   3   5       88.59      103.72      1.22 o 
   1   3   5      203.63      245.19      2.38 o 
   2   3   5       24.80       24.17      0.68 o 
   3   3   5        1.98        8.26      1.50 o 
   4   3   5        0.02        1.47      0.94 o 
   5   3   5       90.30       95.95      3.15 o 
   6   3   5       65.47       73.85      2.25 o 
   7   3   5        7.30        8.77      1.58 o 
  -7   4   5       39.52       46.95      2.31 o 
  -6   4   5        0.53        0.00      1.06 o 
  -5   4   5      470.14      446.36      5.52 o 
  -4   4   5       44.21       44.43      1.27 o 
  -3   4   5        0.15        0.45      0.51 o 
  -2   4   5      361.76      423.53      4.10 o 
  -1   4   5     1867.00     2035.45     14.44 o 
   0   4   5      175.57      206.96      1.93 o 
   1   4   5     3619.92     3768.25     75.04 o 
   2   4   5       27.40       35.32      0.96 o 
   3   4   5      116.74      133.65      1.97 o 
   4   4   5       78.08       89.51      2.07 o 
   5   4   5       94.68       94.59      2.21 o 
   6   4   5      100.08       96.51      2.90 o 
   7   4   5        3.40        4.30      1.60 o 
  -7   5   5        5.12        4.16      2.35 o 
  -6   5   5      173.42      168.41      3.57 o 
  -5   5   5        2.09        0.10      1.00 o 
  -4   5   5      122.66      107.55      1.78 o 
  -3   5   5      634.88      640.07      5.13 o 
  -2   5   5      482.24      544.13      4.80 o 
  -1   5   5      516.14      604.73      6.05 o 
   0   5   5     2528.99     2799.82     19.63 o 
   1   5   5     1406.86     1510.23     12.09 o 
   2   5   5      359.30      398.03      3.28 o 
   3   5   5      751.31      751.76      6.11 o 
   4   5   5       41.78       50.62      1.74 o 
   5   5   5      378.46      362.75      4.84 o 
   6   5   5      205.57      190.33      4.06 o 
  -6   6   5       19.55       20.83      1.92 o 
  -5   6   5      245.33      248.29      4.00 o 
  -4   6   5       19.24       20.18      1.06 o 
  -3   6   5      872.75      906.54      6.96 o 
  -2   6   5       77.71       61.22      1.23 o 
  -1   6   5      878.37      943.83      7.47 o 
   0   6   5       35.84       32.19      0.81 o 
   1   6   5      877.85      858.64      6.42 o 
   2   6   5      136.75      134.57      1.91 o 
   3   6   5      356.32      356.97      3.50 o 
   4   6   5      413.55      384.42      5.60 o 
   5   6   5        5.35        7.01      1.11 o 
   6   6   5        2.37        3.02      1.25 o 
  -6   7   5       51.94       70.13      2.89 o 
  -5   7   5       57.29       53.92      3.15 o 
  -4   7   5      139.32      129.81      2.37 o 
  -3   7   5        0.54        1.72      0.61 o 
  -2   7   5        4.17        1.74      0.52 o 
  -1   7   5      357.60      404.11      3.90 o 
   0   7   5      151.48      172.86      2.83 o 
   1   7   5     2150.84     2409.61     17.02 o 
   2   7   5       45.93       26.62      0.91 o 
   3   7   5      512.17      467.90      4.16 o 
   4   7   5       98.82      104.84      3.90 o 
   5   7   5      133.05      126.11      2.59 o 
   6   7   5        1.12        0.05      1.20 o 
  -6   8   5      729.66      731.01     10.79 o 
  -5   8   5       12.34       19.95      1.97 o 
  -4   8   5      619.90      636.04      7.17 o 
  -3   8   5      452.74      380.33      3.95 o 
  -2   8   5      952.49      842.87      7.28 o 
  -1   8   5       27.23       27.55      0.91 o 
   0   8   5     2368.65     2368.78     19.92 o 
   1   8   5     7815.03     7951.33     61.14 o 
   2   8   5     1897.97     1805.07     44.47 o 
   3   8   5       67.62       57.79      1.42 o 
   4   8   5     1063.25     1004.79     12.56 o 
   5   8   5      207.06      207.88      3.40 o 
   6   8   5      101.77      110.30      2.77 o 
  -6   9   5       28.53       30.57      2.53 o 
  -5   9   5      654.88      615.14     11.22 o 
  -4   9   5        2.48        3.26      1.16 o 
  -3   9   5        6.72        8.06      1.14 o 
  -2   9   5      672.57      661.78      6.03 o 
  -1   9   5     1914.86     1806.73     17.08 o 
   0   9   5     2371.73     2342.42     20.05 o 
   1   9   5        1.57        1.58      0.87 o 
   2   9   5      170.55      127.38      1.70 o 
   3   9   5      339.37      335.83      3.53 o 
   4   9   5       22.66       25.45      1.27 o 
   5   9   5       57.92       48.18      1.95 o 
   6   9   5      410.99      438.84      7.26 o 
  -6  10   5      145.13      131.43      3.92 o 
  -5  10   5       81.50       79.49      3.27 o 
  -4  10   5      193.06      177.56      3.17 o 
  -3  10   5     1937.08     1925.32     17.15 o 
  -2  10   5        3.51        6.59      0.88 o 
  -1  10   5       12.48       15.65      0.92 o 
   0  10   5      226.62      233.41      2.79 o 
   1  10   5      548.25      576.55      4.69 o 
   2  10   5     1302.69     1275.06      9.49 o 
   3  10   5      938.94      927.98     10.33 o 
   4  10   5       46.43       46.74      1.73 o 
   5  10   5        0.33        1.59      1.42 o 
   6  10   5      213.37      219.51      4.84 o 
  -6  11   5        3.77        2.51      1.82 o 
  -5  11   5      136.69      137.82      3.68 o 
  -4  11   5     2280.87     2173.52     23.92 o 
  -3  11   5       64.10       58.87      1.65 o 
  -2  11   5       11.72        9.41      0.93 o 
  -1  11   5      807.85      772.96      7.96 o 
   0  11   5     1630.51     1694.50     14.79 o 
   1  11   5      487.39      493.82      5.32 o 
   2  11   5     1156.88     1144.37     12.82 o 
   3  11   5        7.36        8.04      0.83 o 
   4  11   5        0.08        1.50      1.24 o 
   5  11   5      233.40      224.52      4.60 o 
   6  11   5      386.62      395.25     10.46 o 
  -6  12   5       45.82       40.29      2.94 o 
  -5  12   5       34.44       38.88      2.28 o 
  -4  12   5      100.20       88.95      2.43 o 
  -3  12   5      342.04      323.33      3.73 o 
  -2  12   5      851.23      824.65      9.75 o 
  -1  12   5       42.34       46.72      1.42 o 
   0  12   5      227.92      205.30      2.93 o 
   1  12   5      498.24      452.49      4.88 o 
   2  12   5       22.86       21.15      2.29 o 
   3  12   5      144.22      146.04      2.56 o 
   4  12   5     1561.86     1486.83     18.36 o 
   5  12   5       21.10       29.87      2.06 o 
   6  12   5      272.50      278.68      6.44 o 
  -5  13   5       26.10       25.67      2.15 o 
  -4  13   5       36.74       37.10      1.73 o 
  -3  13   5      437.69      411.62      6.54 o 
  -2  13   5       25.59       22.90      1.26 o 
  -1  13   5       90.94       83.71      1.85 o 
   0  13   5        0.35        0.00      0.99 o 
   1  13   5      141.62      145.43      2.55 o 
   2  13   5      353.30      336.96      4.35 o 
   3  13   5       12.90       11.50      1.11 o 
   4  13   5       11.20       13.60      1.54 o 
   5  13   5       58.77       62.11      2.71 o 
  -5  14   5      133.44      129.54      3.78 o 
  -4  14   5      269.69      257.08      4.11 o 
  -3  14   5      184.93      178.27      2.69 o 
  -2  14   5      217.17      214.73      3.39 o 
  -1  14   5      169.25      161.42      2.81 o 
   0  14   5       17.36       16.76      1.17 o 
   1  14   5        2.57        2.74      1.29 o 
   2  14   5      117.66      124.55      2.55 o 
   3  14   5       39.18       33.61      1.91 o 
   4  14   5        0.99        1.80      1.16 o 
   5  14   5        6.29        7.59      1.98 o 
  -5  15   5       15.32       21.54      2.14 o 
  -4  15   5       41.08       38.75      1.89 o 
  -3  15   5        0.99        1.56      0.96 o 
  -2  15   5       51.48       54.36      1.60 o 
  -1  15   5      735.14      700.32      8.14 o 
   0  15   5      139.21      151.53      2.94 o 
   1  15   5       61.68       55.16      1.91 o 
   2  15   5       55.29       59.66      1.92 o 
   3  15   5        0.32        1.96      1.50 o 
   4  15   5        2.07        0.35      1.73 o 
   5  15   5       59.08       58.66      4.79 o 
  -5  16   5       67.66       70.55      3.57 o 
  -4  16   5       15.46       23.41      1.69 o 
  -3  16   5       61.62       53.34      1.69 o 
  -2  16   5       94.10       95.52      2.47 o 
  -1  16   5      145.09      133.38      2.79 o 
   0  16   5       30.63       21.13      1.85 o 
   1  16   5      914.81      841.77      9.08 o 
   2  16   5     1044.22     1008.06     10.56 o 
   3  16   5      120.05      117.63      3.37 o 
   4  16   5       48.41       58.59      3.10 o 
  -4  17   5      201.15      202.99      3.83 o 
  -3  17   5        0.75        1.46      1.31 o 
  -2  17   5       43.11       47.25      1.87 o 
  -1  17   5        1.56        1.82      1.15 o 
   0  17   5       20.20       20.47      1.53 o 
   1  17   5        1.00        0.55      1.18 o 
   2  17   5      395.94      359.75      4.98 o 
   3  17   5       70.78       67.62      2.72 o 
   4  17   5       90.89      104.28      4.06 o 
  -4  18   5        5.80        1.91      1.94 o 
  -3  18   5      705.70      720.11      9.34 o 
  -2  18   5     1281.29     1280.01     13.25 o 
  -1  18   5      116.62      115.78      2.76 o 
   0  18   5      453.76      447.00      5.81 o 
   1  18   5      398.09      416.43      5.52 o 
   2  18   5      583.06      579.59      7.05 o 
   3  18   5       86.82       87.28      3.08 o 
   4  18   5      123.64      146.05      4.82 o 
  -3  19   5       97.44      105.60      2.91 o 
  -2  19   5        7.02        2.71      1.40 o 
  -1  19   5       61.42       64.39      2.36 o 
   0  19   5      192.82      188.61      3.59 o 
   1  19   5       25.17       24.51      1.74 o 
   2  19   5      159.82      148.44      3.21 o 
   3  19   5      781.48      829.99     11.63 o 
  -3  20   5       91.04       83.92      3.10 o 
  -2  20   5      148.62      145.72      3.32 o 
  -1  20   5       56.60       65.21      2.40 o 
   0  20   5       59.63       61.11      2.24 o 
   1  20   5       79.98       88.30      2.68 o 
   2  20   5       11.69        9.99      1.64 o 
   3  20   5        4.93        4.18      1.92 o 
  -2  21   5       40.00       42.59      2.32 o 
  -1  21   5      177.48      199.05      3.95 o 
   0  21   5       84.52       93.86      2.89 o 
   1  21   5      111.51      104.97      2.93 o 
   2  21   5       90.04       94.03      3.00 o 
  -1  22   5        0.82        0.00      2.24 o 
   0  22   5       48.12       47.87      4.22 o 
  -7   0   6      311.79      351.58      9.97 o 
  -6   0   6      860.21      907.89     23.63 o 
  -5   0   6      340.36      327.46      6.36 o 
  -4   0   6     1169.15     1240.70     17.77 o 
  -3   0   6      559.99      606.02      6.93 o 
  -2   0   6      159.04      150.66      2.44 o 
  -1   0   6     2362.92     2653.77     26.42 o 
   0   0   6      445.16      468.06      5.93 o 
   1   0   6     9922.51     9620.12    105.84 o 
   2   0   6      458.96      562.52      6.12 o 
   3   0   6       28.60       55.75      1.66 o 
   4   0   6      100.18       78.75      2.72 o 
   5   0   6     2117.86     2087.19     30.08 o 
   6   0   6      248.16      251.62      5.57 o 
   7   0   6      188.50      205.53      9.09 o 
  -7   1   6        0.15        1.98      1.30 o 
  -6   1   6       54.85       62.10      2.17 o 
  -5   1   6       54.48       61.59      2.00 o 
  -4   1   6     1051.61     1084.40      8.29 o 
  -3   1   6      446.17      494.29      4.15 o 
  -2   1   6     1884.14     1992.29     14.97 o 
  -1   1   6       47.67       35.14      0.95 o 
   0   1   6      649.50      606.96      4.92 o 
   1   1   6       74.47      101.32      1.17 o 
   2   1   6     3748.63     3904.51     28.51 o 
   3   1   6      199.61      179.23      1.95 o 
   4   1   6        0.11        0.50      0.90 o 
   5   1   6      377.61      368.84      4.77 o 
   6   1   6      160.57      161.99      3.14 o 
   7   1   6      341.65      365.80      7.45 o 
  -7   2   6       13.07       12.99      1.53 o 
  -6   2   6       12.63       14.99      1.43 o 
  -5   2   6      870.98      850.18      9.25 o 
  -4   2   6     1858.00     1845.50     13.48 o 
  -3   2   6        8.87        6.96      0.66 o 
  -2   2   6      446.55      459.26      3.83 o 
  -1   2   6     1725.36     2068.34     14.71 o 
   0   2   6     3096.44     3284.83     24.10 o 
   1   2   6     1515.17     1597.18     14.47 o 
   2   2   6     2301.38     2373.00     16.69 o 
   3   2   6        2.52        5.09      0.57 o 
   4   2   6      218.46      228.01      3.29 o 
   5   2   6      154.30      148.33      2.93 o 
   6   2   6        3.85        2.45      1.24 o 
  -7   3   6       48.84       60.24      4.10 o 
  -6   3   6      386.54      409.73      5.54 o 
  -5   3   6      229.58      202.49      3.32 o 
  -4   3   6        0.11        0.00      0.68 o 
  -3   3   6      684.76      783.90      6.14 o 
  -2   3   6      646.76      760.58      5.90 o 
  -1   3   6       89.80       90.09      1.27 o 
   0   3   6     5274.17     5504.73     38.13 o 
   1   3   6        3.45       12.49      0.79 o 
   2   3   6     1049.27     1127.69      8.22 o 
   3   3   6     1421.07     1368.01     10.54 o 
   4   3   6      146.52      134.48      2.42 o 
   5   3   6      183.29      173.47      3.66 o 
   6   3   6      216.43      213.94      3.64 o 
  -7   4   6       74.75       79.13      6.44 o 
  -6   4   6      121.94      113.03      2.72 o 
  -5   4   6       29.78       23.11      1.37 o 
  -4   4   6     1254.99     1211.84      9.85 o 
  -3   4   6       27.93       20.78      0.82 o 
  -2   4   6      527.28      576.57      4.65 o 
  -1   4   6     1702.66     1707.70     13.84 o 
   0   4   6     2228.87     2310.96     16.33 o 
   1   4   6      935.90      989.44      7.28 o 
   2   4   6     2947.70     3128.48     21.89 o 
   3   4   6      270.37      280.44      2.75 o 
   4   4   6      668.05      601.69      9.30 o 
   5   4   6       59.30       58.41      1.92 o 
   6   4   6       58.84       63.23      2.23 o 
  -6   5   6     1064.74     1106.43     14.85 o 
  -5   5   6       19.28       24.41      1.75 o 
  -4   5   6       48.24       40.51      1.16 o 
  -3   5   6     2145.54     2103.62     15.49 o 
  -2   5   6     1732.71     1696.64     13.50 o 
  -1   5   6     3075.88     3504.91     24.57 o 
   0   5   6      395.23      406.06      3.39 o 
   1   5   6      146.12      120.98      1.57 o 
   2   5   6     4707.38     4768.08     39.99 o 
   3   5   6        0.52        0.46      0.64 o 
   4   5   6      673.66      654.16      7.15 o 
   5   5   6       19.69       21.78      1.40 o 
   6   5   6        4.03        5.88      1.50 o 
  -6   6   6       57.78       51.39      2.71 o 
  -5   6   6       46.58       40.19      3.17 o 
  -4   6   6     2032.55     1986.29     18.19 o 
  -3   6   6     1620.48     1551.64     11.43 o 
  -2   6   6      261.27      280.57      2.82 o 
  -1   6   6      192.50      188.30      2.05 o 
   0   6   6       47.55       30.92      0.91 o 
   1   6   6     3370.82     3591.37     26.70 o 
   2   6   6     1063.44     1131.02      9.44 o 
   3   6   6      695.70      639.32      5.39 o 
   4   6   6       55.32       60.85      3.52 o 
   5   6   6       13.26       14.76      1.38 o 
   6   6   6       77.43       73.71      3.59 o 
  -6   7   6       65.82       67.26      3.08 o 
  -5   7   6        9.55       13.59      1.61 o 
  -4   7   6      281.21      256.72      3.41 o 
  -3   7   6       31.05       37.55      1.08 o 
  -2   7   6       24.53       21.13      0.83 o 
  -1   7   6     1920.55     1958.63     18.46 o 
   0   7   6       67.43      121.85      1.88 o 
   1   7   6      280.94      245.85      2.51 o 
   2   7   6       47.18       58.44      1.21 o 
   3   7   6       30.43       22.70      0.95 o 
   4   7   6      922.38      916.22     10.42 o 
   5   7   6        0.31        3.75      1.20 o 
   6   7   6      101.89      124.96      3.20 o 
  -6   8   6      339.22      344.01      6.46 o 
  -5   8   6      522.06      526.37      9.67 o 
  -4   8   6      670.24      633.45      6.55 o 
  -3   8   6       16.88       20.25      1.28 o 
  -2   8   6     2210.94     2342.22     18.73 o 
  -1   8   6     1009.30     1008.76      9.73 o 
   0   8   6       72.73       71.27      1.26 o 
   1   8   6     1039.01     1050.48      8.30 o 
   2   8   6      129.49      152.68      2.10 o 
   3   8   6      399.96      380.72      4.14 o 
   4   8   6      266.87      269.29      3.73 o 
   5   8   6     1136.47     1081.10     12.39 o 
   6   8   6       90.70       98.66      2.89 o 
  -6   9   6        0.20        3.01      2.95 o 
  -5   9   6      286.54      250.52      5.03 o 
  -4   9   6      222.66      207.46      3.43 o 
  -3   9   6      163.47      164.66      2.38 o 
  -2   9   6      141.69      155.01      2.25 o 
  -1   9   6      539.57      526.18      5.29 o 
   0   9   6       83.76       90.76      1.44 o 
   1   9   6       21.79       22.30      0.88 o 
   2   9   6      935.78      952.58      8.12 o 
   3   9   6      190.99      186.31      2.78 o 
   4   9   6      117.58      123.76      2.44 o 
   5   9   6       97.36       98.30      2.72 o 
   6   9   6       29.88       29.01      2.84 o 
  -6  10   6      148.84      148.71      5.07 o 
  -5  10   6      419.51      390.61      6.67 o 
  -4  10   6      114.12       91.03      2.55 o 
  -3  10   6      331.87      319.18      3.66 o 
  -2  10   6      744.92      708.33      7.73 o 
  -1  10   6     1027.13      999.59     11.21 o 
   0  10   6      208.54      198.60      2.65 o 
   1  10   6      449.69      417.58      3.70 o 
   2  10   6     2055.26     1991.99     14.42 o 
   3  10   6       11.78       14.04      1.19 o 
   4  10   6      406.50      380.96      4.80 o 
   5  10   6     1145.19     1171.49     17.34 o 
   6  10   6        3.12        1.70      2.02 o 
  -6  11   6      182.57      188.08      4.77 o 
  -5  11   6       14.32        6.65      1.69 o 
  -4  11   6       36.53       27.52      1.60 o 
  -3  11   6      262.76      241.28      3.52 o 
  -2  11   6     1269.46     1159.71     13.07 o 
  -1  11   6     2630.95     2552.15     21.84 o 
   0  11   6      103.67       79.53      3.19 o 
   1  11   6      125.55      116.55      2.13 o 
   2  11   6      393.42      398.96      4.10 o 
   3  11   6      105.83      110.30      2.35 o 
   4  11   6        8.87        7.62      1.41 o 
   5  11   6       50.87       52.22      2.83 o 
   6  11   6      172.54      186.96      5.21 o 
  -5  12   6      136.46      126.88      3.72 o 
  -4  12   6       35.65       25.39      1.61 o 
  -3  12   6     1323.73     1269.51     15.95 o 
  -2  12   6     1274.38     1258.20     10.82 o 
  -1  12   6     3533.50     3267.44    106.36 o 
   0  12   6       78.90       98.03      1.99 o 
   1  12   6      749.82      749.51      6.87 o 
   2  12   6      324.52      286.06      7.31 o 
   3  12   6      226.26      224.19      3.24 o 
   4  12   6        0.46        0.00      0.99 o 
   5  12   6       12.24        9.54      1.86 o 
  -5  13   6       15.04       14.47      1.96 o 
  -4  13   6      217.74      234.88      3.89 o 
  -3  13   6      111.48       97.95      2.06 o 
  -2  13   6      224.21      221.41      2.99 o 
  -1  13   6      480.50      442.14      6.85 o 
   0  13   6      476.45      471.54      5.18 o 
   1  13   6     2423.23     2389.82     19.40 o 
   2  13   6       13.05        8.52      1.18 o 
   3  13   6      104.29      101.03      2.15 o 
   4  13   6        0.63        0.01      1.00 o 
   5  13   6      232.16      245.15      5.60 o 
  -5  14   6        0.28        0.00      1.76 o 
  -4  14   6       60.17       62.31      2.17 o 
  -3  14   6        0.03        0.28      0.95 o 
  -2  14   6        1.83        0.96      0.92 o 
  -1  14   6      433.98      410.32      4.43 o 
   0  14   6      134.58      134.38      2.93 o 
   1  14   6        1.59        1.62      0.94 o 
   2  14   6      109.29      120.69      2.48 o 
   3  14   6      251.87      247.09      5.29 o 
   4  14   6      174.49      138.46      7.61 o 
   5  14   6       22.54       13.08      2.11 o 
  -5  15   6      710.00      721.69     10.96 o 
  -4  15   6      461.01      461.98      6.14 o 
  -3  15   6      646.38      644.54      7.16 o 
  -2  15   6        7.69        8.37      1.02 o 
  -1  15   6      128.42      121.28      2.22 o 
   0  15   6      294.14      305.21      4.24 o 
   1  15   6     1856.95     1879.12     19.67 o 
   2  15   6        3.92        5.34      1.32 o 
   3  15   6        2.10        2.93      1.34 o 
   4  15   6      389.49      369.17     12.88 o 
   5  15   6      164.45      154.80      8.53 o 
  -4  16   6      205.76      221.91      4.01 o 
  -3  16   6      231.27      244.87      3.41 o 
  -2  16   6        0.68        0.22      0.94 o 
  -1  16   6       11.08       12.10      1.32 o 
   0  16   6       60.93       69.06      2.26 o 
   1  16   6      510.98      492.39      6.05 o 
   2  16   6       14.34       10.70      1.41 o 
   3  16   6      119.04      116.46      3.58 o 
   4  16   6      411.39      446.64     14.89 o 
  -4  17   6        0.06        0.00      1.37 o 
  -3  17   6       91.45       99.82      2.51 o 
  -2  17   6      499.04      478.57      6.53 o 
  -1  17   6       24.76       21.23      1.53 o 
   0  17   6      614.91      579.45      6.92 o 
   1  17   6      209.43      215.34      3.63 o 
   2  17   6       69.44       78.68      2.41 o 
   3  17   6       83.25       88.62      3.46 o 
   4  17   6      229.84      220.14     10.12 o 
  -4  18   6       82.64       90.86      3.57 o 
  -3  18   6      644.70      653.29      7.80 o 
  -2  18   6      777.66      736.07     12.53 o 
  -1  18   6        0.25        0.91      1.31 o 
   0  18   6       17.87       15.09      1.47 o 
   1  18   6        4.45        2.79      1.31 o 
   2  18   6      348.45      362.19      5.14 o 
   3  18   6        5.28        2.64      1.98 o 
  -3  19   6        1.18        0.41      1.50 o 
  -2  19   6       57.01       65.41      3.27 o 
  -1  19   6       55.46       52.25      2.09 o 
   0  19   6        0.64        0.52      1.30 o 
   1  19   6        1.17        2.32      1.36 o 
   2  19   6       12.44        9.40      1.54 o 
   3  19   6       49.18       57.08      3.17 o 
  -2  20   6      275.82      263.04      4.43 o 
  -1  20   6       92.61       88.00      2.72 o 
   0  20   6        0.88        2.41      1.49 o 
   1  20   6      199.57      216.60      3.94 o 
   2  20   6      103.94      118.62      3.42 o 
  -1  21   6      238.82      264.80      4.61 o 
   0  21   6      126.37      118.77      3.14 o 
   1  21   6      186.37      212.80      4.70 o 
  -6   1   7       86.63       90.19      2.56 o 
  -5   1   7      212.39      226.18      3.62 o 
  -4   1   7     2419.60     2532.72     18.21 o 
  -3   1   7       57.16       69.11      1.41 o 
  -2   1   7     3074.25     3281.76     23.11 o 
  -1   1   7     2319.21     2510.47     17.79 o 
   0   1   7      267.27      261.34      2.56 o 
   1   1   7       11.71       15.30      0.65 o 
   2   1   7       88.15       84.37      1.76 o 
   3   1   7        5.01        6.83      1.26 o 
   4   1   7      288.73      299.31      3.92 o 
   5   1   7        0.02        0.29      1.02 o 
   6   1   7       27.40       27.67      2.07 o 
  -6   2   7      417.03      437.76      7.05 o 
  -5   2   7      311.61      295.14      4.22 o 
  -4   2   7      558.78      513.46      5.38 o 
  -3   2   7        3.74        3.72      0.69 o 
  -2   2   7      297.03      355.58      3.19 o 
  -1   2   7      597.69      559.13      4.52 o 
   0   2   7       81.71       66.74      1.20 o 
   1   2   7      363.92      371.00      4.28 o 
   2   2   7     1850.37     1929.87     13.73 o 
   3   2   7       14.73       13.85      0.72 o 
   4   2   7      102.58       92.28      2.18 o 
   5   2   7      216.99      223.77      3.83 o 
   6   2   7        6.77        6.53      1.67 o 
  -6   3   7      462.48      485.77      6.26 o 
  -5   3   7      304.63      340.50      4.66 o 
  -4   3   7      828.80      748.54      6.08 o 
  -3   3   7     2566.22     2584.95     19.18 o 
  -2   3   7     2627.22     2645.17     18.80 o 
  -1   3   7     2567.41     2793.43     19.76 o 
   0   3   7      885.68      952.34      7.12 o 
   1   3   7     1275.55     1254.02      9.12 o 
   2   3   7      351.54      339.43      2.93 o 
   3   3   7     1361.32     1356.63     11.10 o 
   4   3   7      897.38      860.60      9.02 o 
   5   3   7      665.42      631.50      7.90 o 
   6   3   7       38.41       46.58      2.42 o 
  -6   4   7       10.13       10.10      1.37 o 
  -5   4   7      459.82      441.22      5.80 o 
  -4   4   7      974.77      927.33      7.31 o 
  -3   4   7     1021.88     1048.38      8.04 o 
  -2   4   7       21.10       12.90      0.71 o 
  -1   4   7      603.29      594.64      4.80 o 
   0   4   7      695.65      619.74      4.89 o 
   1   4   7      255.84      296.00      2.64 o 
   2   4   7     6479.04     6365.48    119.04 o 
   3   4   7      660.09      635.25      5.77 o 
   4   4   7     1191.29     1182.10     11.92 o 
   5   4   7      182.52      177.51      3.38 o 
   6   4   7       19.68       22.36      1.97 o 
  -6   5   7      243.67      216.58      5.40 o 
  -5   5   7      263.99      267.51      3.99 o 
  -4   5   7      215.89      216.41      2.49 o 
  -3   5   7      813.70      825.01      9.15 o 
  -2   5   7      876.25      953.59      7.46 o 
  -1   5   7     2382.55     2619.91     18.62 o 
   0   5   7      713.76      707.03      5.52 o 
   1   5   7     1097.53     1104.81      8.18 o 
   2   5   7      911.47      926.14      7.90 o 
   3   5   7       11.74       12.63      0.85 o 
   4   5   7      164.83      156.77      3.00 o 
   5   5   7        7.85        4.99      1.25 o 
   6   5   7      255.90      249.62      4.97 o 
  -6   6   7        6.69        3.90      1.72 o 
  -5   6   7       13.33       11.92      1.68 o 
  -4   6   7     1080.09     1033.20      8.07 o 
  -3   6   7     2492.05     2454.50     28.70 o 
  -2   6   7      375.79      393.78      4.68 o 
  -1   6   7     3433.31     3512.47     24.73 o 
   0   6   7      762.79      754.27      5.87 o 
   1   6   7      138.57      123.18      1.85 o 
   2   6   7      557.68      541.46      4.42 o 
   3   6   7     1541.26     1562.21     12.89 o 
   4   6   7      349.75      338.01      4.80 o 
   5   6   7        0.98        0.94      1.29 o 
   6   6   7      116.77      125.53      3.65 o 
  -6   7   7      230.72      232.12      5.11 o 
  -5   7   7        0.41        0.37      2.39 o 
  -4   7   7     1134.51     1092.55     12.65 o 
  -3   7   7     1769.89     1676.88     20.29 o 
  -2   7   7      767.70      672.62      7.07 o 
  -1   7   7     2075.21     2155.17     15.51 o 
   0   7   7      315.33      377.37      3.37 o 
   1   7   7     4433.94     4478.20     31.28 o 
   2   7   7      459.27      437.47      3.78 o 
   3   7   7        0.11        2.64      0.86 o 
   4   7   7      175.93      171.49      3.16 o 
   5   7   7      270.16      261.23      4.81 o 
   6   7   7      125.00      144.66      3.39 o 
  -6   8   7       27.03       31.39      2.40 o 
  -5   8   7      142.76      153.62      3.85 o 
  -4   8   7      100.86       94.43      1.89 o 
  -3   8   7       15.32       17.94      1.05 o 
  -2   8   7      177.49      205.68      2.73 o 
  -1   8   7       67.83       59.23      1.83 o 
   0   8   7      211.23      182.70      2.11 o 
   1   8   7      396.83      380.86      3.41 o 
   2   8   7      145.27      154.46      2.20 o 
   3   8   7       62.41       60.04      1.55 o 
   4   8   7      738.36      735.38      8.72 o 
   5   8   7       41.50       43.88      1.94 o 
   6   8   7       38.97       38.26      2.34 o 
  -6   9   7       84.12       80.19      3.26 o 
  -5   9   7       48.61       48.83      2.43 o 
  -4   9   7       44.79       48.72      1.49 o 
  -3   9   7        9.17        9.84      1.01 o 
  -2   9   7      163.00      163.20      2.57 o 
  -1   9   7       58.43       54.65      1.52 o 
   0   9   7      114.84      111.63      1.70 o 
   1   9   7        3.93        4.39      0.74 o 
   2   9   7        0.29        0.43      0.71 o 
   3   9   7      484.37      454.41      4.54 o 
   4   9   7        7.63        7.49      1.27 o 
   5   9   7      181.49      175.70      3.50 o 
   6   9   7        5.93        5.91      1.72 o 
  -6  10   7       38.90       30.07      2.78 o 
  -5  10   7      126.86      107.17      3.45 o 
  -4  10   7      533.54      467.45      5.89 o 
  -3  10   7      414.42      412.12      4.40 o 
  -2  10   7       38.75       38.92      1.51 o 
  -1  10   7       59.30       50.33      2.38 o 
   0  10   7      571.00      572.81      5.48 o 
   1  10   7      154.28      141.31      2.69 o 
   2  10   7       54.26       56.12      4.50 o 
   3  10   7      678.92      659.31      8.80 o 
   4  10   7        1.25        1.75      1.16 o 
   5  10   7        0.59        0.00      1.55 o 
   6  10   7        0.05        0.58      1.92 o 
  -6  11   7      188.45      211.28      7.09 o 
  -5  11   7       40.27       45.77      2.45 o 
  -4  11   7      248.11      228.53      3.76 o 
  -3  11   7     1859.77     1778.13     23.45 o 
  -2  11   7       27.88       28.09      1.32 o 
  -1  11   7      114.20      113.81      2.10 o 
   0  11   7       86.88       96.18      1.94 o 
   1  11   7      798.48      772.63      8.05 o 
   2  11   7      598.19      582.91      6.84 o 
   3  11   7      201.77      189.55      4.27 o 
   4  11   7       18.03       19.91      1.53 o 
   5  11   7        1.05        3.57      2.18 o 
  -5  12   7        0.52        0.61      1.63 o 
  -4  12   7        7.38        4.05      1.40 o 
  -3  12   7      241.81      218.78      3.29 o 
  -2  12   7     1103.82     1082.25      9.93 o 
  -1  12   7       23.26       26.82      1.65 o 
   0  12   7       29.48       29.53      1.36 o 
   1  12   7      157.59      137.01      2.64 o 
   2  12   7      317.70      292.24      3.75 o 
   3  12   7      111.44      113.75      2.19 o 
   4  12   7      107.63       92.15      3.25 o 
   5  12   7       81.50       82.36      3.39 o 
  -5  13   7      440.19      433.18      7.46 o 
  -4  13   7       95.79       92.67      2.67 o 
  -3  13   7      280.23      258.43      3.37 o 
  -2  13   7     1201.32     1125.33     13.99 o 
  -1  13   7       16.47       13.92      1.13 o 
   0  13   7        0.15        0.97      1.05 o 
   1  13   7     2352.56     2292.82     18.72 o 
   2  13   7     1052.80     1009.91      9.59 o 
   3  13   7       88.08       84.29      3.04 o 
   4  13   7       71.90       77.37      3.79 o 
   5  13   7      890.96      913.60     14.28 o 
  -5  14   7      386.38      409.80      8.23 o 
  -4  14   7      809.12      799.35      9.16 o 
  -3  14   7        2.70        0.36      0.94 o 
  -2  14   7        0.29        0.00      0.90 o 
  -1  14   7       65.51       64.58      2.49 o 
   0  14   7     1381.51     1289.08     11.17 o 
   1  14   7      326.91      306.93      4.24 o 
   2  14   7       55.47       54.77      2.05 o 
   3  14   7       67.42       76.03      4.72 o 
   4  14   7       32.88       34.60      4.70 o 
   5  14   7       17.55       13.38      3.98 o 
  -5  15   7        6.64       10.35      2.34 o 
  -4  15   7      333.21      324.53      4.93 o 
  -3  15   7      208.92      214.60      3.15 o 
  -2  15   7      394.34      372.64      4.28 o 
  -1  15   7     1678.64     1597.67     24.17 o 
   0  15   7      121.78      118.55      2.62 o 
   1  15   7      242.91      261.19      3.91 o 
   2  15   7        0.44        0.00      1.31 o 
   3  15   7       72.09       69.85      3.40 o 
   4  15   7        7.21        2.69      3.40 o 
  -4  16   7       46.45       51.03      2.20 o 
  -3  16   7      130.87      124.57      2.48 o 
  -2  16   7       22.54       19.19      1.90 o 
  -1  16   7     1095.35     1092.69     11.42 o 
   0  16   7       70.78       86.49      2.72 o 
   1  16   7       15.64       14.71      1.41 o 
   2  16   7       79.29       65.28      2.41 o 
   3  16   7      251.23      241.10      5.42 o 
   4  16   7        0.02        0.00      3.68 o 
  -4  17   7        7.44        3.07      1.47 o 
  -3  17   7      263.68      254.55      5.12 o 
  -2  17   7      746.24      763.55      8.69 o 
  -1  17   7      221.46      241.41      6.49 o 
   0  17   7      538.67      530.72      7.14 o 
   1  17   7      107.40       94.15      2.86 o 
   2  17   7       36.85       53.32      2.21 o 
   3  17   7        0.55        0.48      1.83 o 
   4  17   7       45.65       41.03      5.16 o 
  -3  18   7        9.78        4.49      1.48 o 
  -2  18   7       23.97       22.92      1.72 o 
  -1  18   7      491.29      487.22      7.36 o 
   0  18   7       13.10       11.05      1.44 o 
   1  18   7       63.93       57.84      2.28 o 
   2  18   7      144.69      153.74      4.03 o 
   3  18   7       41.87       47.37      2.89 o 
  -3  19   7      214.81      242.14      5.32 o 
  -2  19   7      140.55      166.79      3.52 o 
  -1  19   7       15.43       16.63      1.64 o 
   0  19   7       11.30        8.84      1.51 o 
   1  19   7      110.59      104.01      3.14 o 
   2  19   7      239.25      258.84      5.98 o 
   3  19   7        3.55        2.31      2.14 o 
  -2  20   7       20.98       24.85      1.87 o 
  -1  20   7       54.28       70.09      2.49 o 
   0  20   7      369.30      377.91      6.02 o 
   1  20   7       41.38       39.23      2.26 o 
   2  20   7        4.79        8.79      1.84 o 
  -1  21   7        2.16        2.30      1.91 o 
   0  21   7       54.49       60.71      4.56 o 
   1  21   7      182.55      201.02      6.35 o 
  -6   0   8     1014.95     1024.29     15.91 o 
  -5   0   8     1467.38     1477.02     21.27 o 
  -4   0   8      492.90      447.36      5.81 o 
  -3   0   8     2152.80     2111.73     25.74 o 
  -2   0   8       28.30       10.50      1.07 o 
  -1   0   8       49.77       41.36      1.56 o 
   0   0   8      361.27      382.76      7.51 o 
   1   0   8     1460.36     1402.68     16.09 o 
   2   0   8       94.41       88.36      1.82 o 
   3   0   8      452.28      481.10      7.83 o 
   4   0   8       56.06       43.58      4.10 o 
   5   0   8       34.97       36.02      2.78 o 
   6   0   8        0.62        2.43      2.29 o 
  -6   1   8      124.47      131.17      3.03 o 
  -5   1   8       96.17       97.33      3.76 o 
  -4   1   8     1209.11     1181.89      9.09 o 
  -3   1   8       19.08       24.99      1.04 o 
  -2   1   8     1257.25     1413.09     10.46 o 
  -1   1   8        3.41        2.54      0.64 o 
   0   1   8     2165.23     2167.48     16.26 o 
   1   1   8     1822.12     1818.23     13.69 o 
   2   1   8       44.88       31.36      0.86 o 
   3   1   8       38.43       48.16      1.85 o 
   4   1   8        8.06        8.49      1.44 o 
   5   1   8       59.40       51.40      2.28 o 
   6   1   8      332.34      344.60      6.12 o 
  -6   2   8       32.75       34.19      1.77 o 
  -5   2   8        4.41        3.47      1.14 o 
  -4   2   8      271.97      277.71      2.94 o 
  -3   2   8      848.89      821.53     10.13 o 
  -2   2   8      147.24      158.46      1.94 o 
  -1   2   8     2798.45     2774.15     19.68 o 
   0   2   8      277.19      348.62      3.29 o 
   1   2   8       35.08       50.31      1.11 o 
   2   2   8        4.05        1.75      0.65 o 
   3   2   8      721.23      673.36      5.97 o 
   4   2   8      542.15      517.57      7.40 o 
   5   2   8       14.70       11.80      2.25 o 
   6   2   8        2.53        2.73      1.63 o 
  -6   3   8        0.14        0.49      1.21 o 
  -5   3   8      490.04      518.50      7.07 o 
  -4   3   8     2123.06     2136.85     15.62 o 
  -3   3   8       21.33       23.27      1.02 o 
  -2   3   8      979.12     1023.13      8.06 o 
  -1   3   8      307.11      285.67      2.76 o 
   0   3   8     1760.19     1834.98     13.93 o 
   1   3   8        2.56        3.00      0.59 o 
   2   3   8       52.25       62.17      1.92 o 
   3   3   8      855.64      881.98      8.16 o 
   4   3   8     1029.53     1025.44     12.93 o 
   5   3   8      285.37      300.29      5.31 o 
   6   3   8       32.40       34.71      3.10 o 
  -6   4   8        2.04        3.79      1.48 o 
  -5   4   8      185.26      217.89      3.60 o 
  -4   4   8        0.32        0.00      0.74 o 
  -3   4   8     1161.69     1157.30      8.85 o 
  -2   4   8       14.09       11.85      0.80 o 
  -1   4   8     1140.19     1161.46      9.20 o 
   0   4   8      746.13      717.11      5.63 o 
   1   4   8       11.05        5.80      0.67 o 
   2   4   8       22.64       31.10      1.15 o 
   3   4   8     1340.60     1321.04     11.76 o 
   4   4   8      243.68      254.03      5.34 o 
   5   4   8      178.61      173.17      3.89 o 
   6   4   8       46.42       43.80      2.35 o 
  -6   5   8      747.10      767.65     11.16 o 
  -5   5   8      535.26      528.06      7.12 o 
  -4   5   8      208.93      177.15      2.28 o 
  -3   5   8     1354.88     1290.18     14.06 o 
  -2   5   8     1043.45      930.93      7.73 o 
  -1   5   8     2067.61     2037.96     14.73 o 
   0   5   8        1.59        1.85      0.65 o 
   1   5   8     1977.50     1935.12     16.68 o 
   2   5   8      964.23      866.29      7.41 o 
   3   5   8        9.95       10.86      0.93 o 
   4   5   8      257.87      245.18      3.93 o 
   5   5   8      956.43      981.28     14.70 o 
   6   5   8      255.25      289.03      5.56 o 
  -6   6   8       47.27       57.34      2.72 o 
  -5   6   8      199.32      217.02      4.61 o 
  -4   6   8        8.83        9.63      1.03 o 
  -3   6   8        6.86        4.96      0.74 o 
  -2   6   8       86.62       82.58      1.56 o 
  -1   6   8     2232.24     2174.89     15.71 o 
   0   6   8     1535.56     1501.93     11.06 o 
   1   6   8        1.54        1.67      0.74 o 
   2   6   8      181.06      218.24      2.65 o 
   3   6   8      594.38      582.48      6.26 o 
   4   6   8        5.75        8.87      1.28 o 
   5   6   8      143.32      142.41      3.59 o 
   6   6   8      205.55      205.84      5.21 o 
  -6   7   8        1.05        6.67      1.76 o 
  -5   7   8       60.22       54.14      2.86 o 
  -4   7   8      362.55      361.57      4.76 o 
  -3   7   8       31.00       29.85      1.30 o 
  -2   7   8       16.70       19.51      0.92 o 
  -1   7   8      371.30      353.31      4.29 o 
   0   7   8       96.24       88.70      1.64 o 
   1   7   8       26.38       27.89      1.46 o 
   2   7   8      399.42      393.74      3.75 o 
   3   7   8       10.68       10.43      0.99 o 
   4   7   8        6.83        2.42      1.24 o 
   5   7   8      149.59      139.40      3.44 o 
   6   7   8       12.40        9.90      1.76 o 
  -6   8   8      400.69      441.10     13.61 o 
  -5   8   8       89.94       75.66      2.91 o 
  -4   8   8      356.69      370.18      4.15 o 
  -3   8   8       12.28        9.48      1.08 o 
  -2   8   8       21.60       21.66      1.14 o 
  -1   8   8      800.87      856.14      8.15 o 
   0   8   8      527.13      512.49      4.42 o 
   1   8   8     2243.20     2308.22     18.55 o 
   2   8   8       22.91       18.87      1.00 o 
   3   8   8       22.50       19.17      1.33 o 
   4   8   8       34.75       33.70      2.35 o 
   5   8   8       11.63       13.63      1.78 o 
   6   8   8        2.33        2.58      1.98 o 
  -6   9   8       70.96       68.33      3.10 o 
  -5   9   8       45.31       48.57      2.49 o 
  -4   9   8        3.38        6.26      0.98 o 
  -3   9   8      543.74      506.05      6.13 o 
  -2   9   8        4.29        6.54      0.94 o 
  -1   9   8       28.04       35.89      1.26 o 
   0   9   8        8.37        5.86      0.82 o 
   1   9   8      246.97      236.26      2.93 o 
   2   9   8      752.23      731.10     21.62 o 
   3   9   8       69.51       61.31      3.78 o 
   4   9   8       48.42       49.89      1.98 o 
   5   9   8       27.75       27.47      2.58 o 
  -6  10   8      626.21      726.53     15.39 o 
  -5  10   8      269.91      290.47      5.69 o 
  -4  10   8        1.16        1.56      0.95 o 
  -3  10   8     1124.03     1121.49     13.24 o 
  -2  10   8       76.66       79.85      1.87 o 
  -1  10   8        3.36        2.80      0.93 o 
   0  10   8      518.03      529.38      5.67 o 
   1  10   8      714.38      741.03      6.79 o 
   2  10   8      975.79      962.57      9.04 o 
   3  10   8      129.55      102.24     15.35 o 
   4  10   8        0.33        0.00      1.25 o 
   5  10   8       73.21       82.47      3.95 o 
  -5  11   8        3.18        1.46      1.63 o 
  -4  11   8      588.64      542.19      6.11 o 
  -3  11   8      204.92      198.43      2.85 o 
  -2  11   8       36.42       25.79      1.25 o 
  -1  11   8      179.91      166.09      2.57 o 
   0  11   8        4.06        2.32      0.96 o 
   1  11   8      741.12      732.01      7.30 o 
   2  11   8     1523.74     1408.32     60.96 o 
   3  11   8       23.65       18.19      1.65 o 
   4  11   8       20.20       21.59      1.61 o 
   5  11   8       34.37       37.50      3.04 o 
  -5  12   8      172.64      192.43      4.65 o 
  -4  12   8      618.10      615.56      6.76 o 
  -3  12   8        3.75        3.47      0.98 o 
  -2  12   8      289.85      276.60      3.46 o 
  -1  12   8     1414.20     1377.27     15.61 o 
   0  12   8     1119.42     1111.40      9.77 o 
   1  12   8       12.22       11.95      1.34 o 
   2  12   8       63.08       68.80      2.07 o 
   3  12   8       20.28       28.00      1.33 o 
   4  12   8       13.30       17.17      2.55 o 
   5  12   8       11.37       16.54      2.64 o 
  -5  13   8      276.50      249.58      5.64 o 
  -4  13   8       18.27       22.93      1.76 o 
  -3  13   8       15.22       21.54      1.46 o 
  -2  13   8     1173.09     1104.32     20.88 o 
  -1  13   8      132.73      121.53      2.26 o 
   0  13   8       13.67       11.56      1.20 o 
   1  13   8       11.76        7.03      1.19 o 
   2  13   8     1792.79     1694.05     15.17 o 
   3  13   8      229.04      230.26      5.03 o 
   4  13   8      289.62      289.68      5.99 o 
   5  13   8       64.85       69.01      4.08 o 
  -5  14   8       59.70       51.11      2.50 o 
  -4  14   8      126.82      129.93      3.13 o 
  -3  14   8       68.69       76.25      2.02 o 
  -2  14   8       60.72       51.71      2.05 o 
  -1  14   8        0.76        1.73      0.96 o 
   0  14   8      602.81      572.30     11.36 o 
   1  14   8       22.08       14.18      1.29 o 
   2  14   8      245.98      244.50      4.14 o 
   3  14   8       20.39       20.19      2.03 o 
   4  14   8      104.96       87.73      6.08 o 
  -4  15   8      426.56      421.36      5.86 o 
  -3  15   8       28.12       28.13      1.45 o 
  -2  15   8      698.09      656.28     10.57 o 
  -1  15   8       45.23       39.27      1.71 o 
   0  15   8      611.68      588.49      6.38 o 
   1  15   8       50.78       63.22      2.30 o 
   2  15   8     1200.50     1219.03     13.52 o 
   3  15   8      206.08      199.23      4.88 o 
   4  15   8       73.17       69.48      6.23 o 
  -4  16   8       52.91       59.55      2.32 o 
  -3  16   8        9.58        7.83      1.19 o 
  -2  16   8      129.60      123.01      2.85 o 
  -1  16   8      348.50      361.28      6.78 o 
   0  16   8       80.05       74.16      2.58 o 
   1  16   8       10.00       10.45      1.76 o 
   2  16   8      340.40      333.64      5.23 o 
   3  16   8      498.46      515.54      9.04 o 
   4  16   8       94.04      105.35      7.36 o 
  -3  17   8      337.13      347.18      4.55 o 
  -2  17   8      114.53      119.32      3.89 o 
  -1  17   8       14.88       24.24      2.78 o 
   0  17   8      324.01      346.15      6.01 o 
   1  17   8      190.26      184.91      5.34 o 
   2  17   8        0.06        0.00      1.40 o 
   3  17   8        0.06        0.00      1.99 o 
  -3  18   8      306.10      344.87      5.19 o 
  -2  18   8        3.02        5.53      1.58 o 
  -1  18   8       13.98       15.52      2.66 o 
   0  18   8      207.47      220.06      4.23 o 
   1  18   8       19.88       19.60      1.75 o 
   2  18   8       68.56       73.39      4.07 o 
   3  18   8        7.86        5.00      2.42 o 
  -2  19   8        2.48        7.30      1.67 o 
  -1  19   8       30.53       35.07      2.12 o 
   0  19   8       22.91       24.13      1.97 o 
   1  19   8        9.85        8.61      2.08 o 
   2  19   8       38.40       32.34      2.12 o 
  -1  20   8       87.77       95.59      3.17 o 
   0  20   8       13.91       15.98      1.92 o 
   1  20   8      173.54      177.22      4.08 o 
  -6   1   9       47.83       52.63      2.07 o 
  -5   1   9       35.65       33.77      1.66 o 
  -4   1   9       73.03       68.15      1.53 o 
  -3   1   9     1212.45     1136.24      8.76 o 
  -2   1   9        0.70        1.16      0.70 o 
  -1   1   9     2674.32     2738.26     21.70 o 
   0   1   9     1441.99     1397.60     11.51 o 
   1   1   9     1039.62     1028.20      8.66 o 
   2   1   9     1480.49     1449.87     11.82 o 
   3   1   9      416.50      406.61      5.24 o 
   4   1   9      234.64      240.41      5.68 o 
   5   1   9       94.66      102.22      3.12 o 
   6   1   9        6.87        9.93      2.13 o 
  -6   2   9      353.97      372.17      5.35 o 
  -5   2   9     1190.06     1188.43     12.53 o 
  -4   2   9       17.55       11.62      0.88 o 
  -3   2   9      324.44      294.40      3.06 o 
  -2   2   9     2965.25     2978.87     26.77 o 
  -1   2   9      520.11      629.04      5.14 o 
   0   2   9      435.51      453.60      4.12 o 
   1   2   9      506.12      485.96      4.60 o 
   2   2   9     2973.07     2828.48     25.88 o 
   3   2   9       28.79       24.24      1.30 o 
   4   2   9       41.17       42.62      2.06 o 
   5   2   9      178.50      179.84      4.88 o 
   6   2   9      193.66      188.78      4.43 o 
  -6   3   9      214.86      243.55      4.14 o 
  -5   3   9      192.30      200.49      3.50 o 
  -4   3   9       55.75       51.68      1.35 o 
  -3   3   9       55.54       46.43      1.25 o 
  -2   3   9     1005.19     1011.86      7.85 o 
  -1   3   9      137.97      150.15      1.91 o 
   0   3   9        1.87        4.54      1.61 o 
   1   3   9      152.42      130.26      1.97 o 
   2   3   9     1824.72     1753.57     16.49 o 
   3   3   9       20.79       15.15      1.15 o 
   4   3   9       70.65       64.76      2.51 o 
   5   3   9      133.40      135.51      4.19 o 
   6   3   9       50.75       57.90      2.80 o 
  -6   4   9      124.07      133.22      3.82 o 
  -5   4   9        2.13        3.34      1.27 o 
  -4   4   9      163.81      186.53      2.38 o 
  -3   4   9      117.55      116.23      1.84 o 
  -2   4   9      211.33      187.86      2.28 o 
  -1   4   9        2.20        0.39      0.66 o 
   0   4   9      837.52      858.33      7.08 o 
   1   4   9      213.56      188.89      2.26 o 
   2   4   9      244.19      261.26      2.95 o 
   3   4   9      626.71      616.90      6.61 o 
   4   4   9       40.98       37.25      1.99 o 
   5   4   9      165.58      170.95      3.89 o 
   6   4   9        1.33        0.09      1.92 o 
  -6   5   9      159.20      158.81      4.26 o 
  -5   5   9       16.60       15.87      2.38 o 
  -4   5   9        4.74        1.80      0.77 o 
  -3   5   9       31.59       37.19      1.14 o 
  -2   5   9      471.23      459.42      4.14 o 
  -1   5   9     1318.88     1429.82     10.67 o 
   0   5   9      811.42      823.08      6.86 o 
   1   5   9      229.00      213.08      2.47 o 
   2   5   9        0.07        0.86      0.94 o 
   3   5   9      426.86      426.84      5.40 o 
   4   5   9     1504.59     1454.63     17.74 o 
   5   5   9      616.78      593.05      8.68 o 
   6   5   9      138.46      148.81      8.24 o 
  -6   6   9      331.87      359.22      6.71 o 
  -5   6   9      214.79      222.94      4.69 o 
  -4   6   9       17.53       17.48      1.21 o 
  -3   6   9        0.46        0.00      0.78 o 
  -2   6   9      251.12      235.31      2.67 o 
  -1   6   9      139.49      140.44      2.17 o 
   0   6   9     1188.51     1212.14      9.67 o 
   1   6   9       99.21       92.36      1.69 o 
   2   6   9        1.52        2.42      0.82 o 
   3   6   9      157.46      150.68      3.12 o 
   4   6   9      175.98      170.87      3.72 o 
   5   6   9      297.21      298.00      5.45 o 
   6   6   9        2.77        5.58      1.82 o 
  -6   7   9       24.04       37.55      2.51 o 
  -5   7   9       89.63       77.00      3.57 o 
  -4   7   9       51.79       38.99      1.75 o 
  -3   7   9      550.95      519.64      8.79 o 
  -2   7   9      180.93      184.53      2.38 o 
  -1   7   9      221.23      249.13      2.95 o 
   0   7   9      572.77      615.60      5.46 o 
   1   7   9      469.40      476.81      4.42 o 
   2   7   9     1547.02     1504.45     11.74 o 
   3   7   9      120.27      127.41      2.47 o 
   4   7   9       42.91       39.23      2.71 o 
   5   7   9        0.12        2.89      1.68 o 
   6   7   9       79.88       71.00      4.65 o 
  -6   8   9     1109.05     1218.24     34.22 o 
  -5   8   9      201.99      225.94      4.83 o 
  -4   8   9        9.83       12.36      1.08 o 
  -3   8   9      890.65      817.43     13.83 o 
  -2   8   9     2605.91     2513.41     27.65 o 
  -1   8   9     2646.13     2646.32     27.27 o 
   0   8   9      140.19      134.09      2.17 o 
   1   8   9       27.07       25.23      1.22 o 
   2   8   9      182.40      160.68      5.54 o 
   3   8   9      741.45      729.37      7.74 o 
   4   8   9      163.12      166.11      3.76 o 
   5   8   9      157.88      167.15      4.86 o 
  -5   9   9      413.22      399.19      6.95 o 
  -4   9   9     1176.96     1178.00     18.49 o 
  -3   9   9     1064.79     1124.35     14.39 o 
  -2   9   9       26.15       22.25      1.20 o 
  -1   9   9     1469.36     1464.97     15.59 o 
   0   9   9     1253.68     1215.28     10.46 o 
   1   9   9       16.46       26.91      2.12 o 
   2   9   9       60.39       53.13      1.86 o 
   3   9   9      185.60      195.54      3.98 o 
   4   9   9       74.05       84.48      2.80 o 
   5   9   9       28.71       29.45      2.45 o 
  -5  10   9       10.48       16.10      2.03 o 
  -4  10   9       29.10       27.66      1.38 o 
  -3  10   9     1053.06      957.92     13.47 o 
  -2  10   9      491.24      463.65      6.20 o 
  -1  10   9      224.28      229.82      3.29 o 
   0  10   9      169.48      187.97      3.28 o 
   1  10   9       85.57       80.25      1.94 o 
   2  10   9      130.89      131.52      2.41 o 
   3  10   9      234.67      229.68      4.12 o 
   4  10   9        2.07        6.70      1.56 o 
   5  10   9        0.09        0.84      1.66 o 
  -5  11   9      100.41       99.34      3.11 o 
  -4  11   9       71.09       74.48      2.34 o 
  -3  11   9      388.15      413.30      4.60 o 
  -2  11   9       43.24       40.84      1.43 o 
  -1  11   9      875.60      887.39      8.69 o 
   0  11   9     2034.29     1971.30     17.42 o 
   1  11   9      136.08      136.08      2.56 o 
   2  11   9      197.01      206.39      2.66 o 
   3  11   9      251.15      244.68     10.28 o 
   4  11   9      335.10      341.09      5.80 o 
   5  11   9       79.00       82.37      4.40 o 
  -5  12   9      333.52      363.21      5.98 o 
  -4  12   9      282.13      258.66      4.31 o 
  -3  12   9      610.97      590.48      7.93 o 
  -2  12   9       13.41       10.99      1.17 o 
  -1  12   9      644.94      659.59      8.51 o 
   0  12   9      287.28      284.29      4.34 o 
   1  12   9      532.87      550.23      5.96 o 
   2  12   9      642.14      666.13      6.88 o 
   3  12   9        0.01        0.36      1.13 o 
   4  12   9        4.91        7.83      2.24 o 
   5  12   9        4.71        6.04      2.46 o 
  -5  13   9        9.55        5.96      1.74 o 
  -4  13   9       15.91       10.08      1.41 o 
  -3  13   9      170.91      159.43      2.90 o 
  -2  13   9      107.81      113.92      3.00 o 
  -1  13   9      153.27      131.61      2.61 o 
   0  13   9      207.03      190.51      3.12 o 
   1  13   9      198.67      183.08      8.72 o 
   2  13   9      163.64      150.94      3.21 o 
   3  13   9       11.44        9.08      1.71 o 
  -4  14   9       18.50       16.58      1.81 o 
  -3  14   9      252.44      230.07      3.58 o 
  -2  14   9       42.30       37.60      1.66 o 
  -1  14   9      342.84      308.54      5.00 o 
   0  14   9        5.92        6.79      1.22 o 
   1  14   9       95.90       86.24      4.12 o 
   2  14   9      292.48      270.98      4.47 o 
   3  14   9      158.31      168.83      4.45 o 
  -4  15   9        0.02        0.00      1.45 o 
  -3  15   9       45.22       38.94      1.75 o 
  -2  15   9      203.13      213.97      4.43 o 
  -1  15   9       48.59       46.69      1.81 o 
   0  15   9       50.61       44.19      1.98 o 
   1  15   9      102.23       92.85      2.78 o 
   2  15   9       12.81       12.02      1.62 o 
   3  15   9        0.06        0.00      2.33 o 
  -4  16   9        5.86        7.40      2.65 o 
  -3  16   9      192.94      184.55      4.08 o 
  -2  16   9      542.35      538.47      6.21 o 
  -1  16   9      165.73      138.20      5.54 o 
   0  16   9       55.82       49.59      2.13 o 
   1  16   9      163.52      170.65      3.69 o 
   2  16   9       92.14       99.09      2.94 o 
   3  16   9      138.10      130.39      4.75 o 
  -3  17   9       47.99       48.73      1.95 o 
  -2  17   9        4.49        1.90      1.42 o 
  -1  17   9        2.70        2.11      1.46 o 
   0  17   9       37.01       34.67      2.03 o 
   1  17   9       37.61       46.06      2.14 o 
   2  17   9      298.50      265.60      4.94 o 
   3  17   9        1.77        3.57      3.43 o 
  -3  18   9      126.37      126.97      3.38 o 
  -2  18   9      201.76      223.52      6.99 o 
  -1  18   9        1.54        1.21      1.48 o 
   0  18   9      159.55      156.51      4.78 o 
   1  18   9      202.69      217.61      4.27 o 
   2  18   9      333.76      366.25      5.78 o 
  -2  19   9        0.01        0.00      1.77 o 
  -1  19   9      679.06      694.70      9.18 o 
   0  19   9      148.95      181.33      4.02 o 
   1  19   9      475.75      507.23     10.04 o 
   2  19   9      332.35      372.12      5.98 o 
   0  20   9        2.24        0.69      1.99 o 
  -6   0  10      149.78      167.56      5.60 o 
  -5   0  10     1291.45     1334.39     19.67 o 
  -4   0  10      740.30      747.57      9.86 o 
  -3   0  10     7990.43     7815.28     76.94 o 
  -2   0  10     2168.95     2043.22     23.81 o 
  -1   0  10     2101.00     2035.92     23.41 o 
   0   0  10      143.44      130.18      4.16 o 
   1   0  10     2382.24     2321.76     34.21 o 
   2   0  10     2619.59     2608.02     42.58 o 
   3   0  10     1468.54     1424.01     24.45 o 
   4   0  10       15.08       11.77      2.36 o 
   5   0  10      675.25      706.25     14.24 o 
   6   0  10        6.58        9.79      3.10 o 
  -6   1  10       13.04       11.63      1.56 o 
  -5   1  10      137.08      132.80      2.94 o 
  -4   1  10        3.35        1.62      0.81 o 
  -3   1  10      744.50      754.50      6.23 o 
  -2   1  10        3.56        3.83      0.79 o 
  -1   1  10      103.62      137.50      2.60 o 
   0   1  10      978.72      971.05      8.44 o 
   1   1  10        9.97        4.10      0.83 o 
   2   1  10       16.47       17.10      1.23 o 
   3   1  10      119.73      119.12      3.36 o 
   4   1  10      246.46      237.75      7.84 o 
   5   1  10      174.38      182.66      7.53 o 
   6   1  10       27.47       27.36      2.42 o 
  -6   2  10        6.67        7.88      1.44 o 
  -5   2  10       54.95       52.59      2.02 o 
  -4   2  10       98.05      102.43      1.92 o 
  -3   2  10      149.98      153.70      2.17 o 
  -2   2  10      439.57      446.53      4.33 o 
  -1   2  10     3056.08     3092.45     24.52 o 
   0   2  10      877.81      894.70      7.90 o 
   1   2  10      146.08      136.87      2.19 o 
   2   2  10      169.82      132.80     17.30 o 
   3   2  10      104.71       97.94      2.49 o 
   4   2  10       14.67       13.59      2.67 o 
   5   2  10       88.14       97.20      3.36 o 
   6   2  10        0.38        3.08      2.10 o 
  -6   3  10        9.22       10.73      1.71 o 
  -5   3  10       15.52       11.20      1.37 o 
  -4   3  10     1324.76     1316.15     10.69 o 
  -3   3  10     2367.27     2316.55     16.89 o 
  -2   3  10      811.29      782.46      6.75 o 
  -1   3  10       55.39       59.92      1.69 o 
   0   3  10        0.17        2.34      0.90 o 
   1   3  10        8.90       11.74      0.99 o 
   2   3  10        0.54        0.29      0.87 o 
   3   3  10      104.29      101.53      2.38 o 
   4   3  10      234.26      225.56      4.35 o 
   5   3  10       11.10       12.49      1.88 o 
   6   3  10       17.62       21.54      4.78 o 
  -6   4  10      837.01      918.53     12.98 o 
  -5   4  10      219.86      212.96      4.48 o 
  -4   4  10      263.64      254.97      3.57 o 
  -3   4  10      223.85      199.08      3.24 o 
  -2   4  10      178.70      154.72      2.34 o 
  -1   4  10      418.90      406.10      4.31 o 
   0   4  10      121.82      129.60      3.60 o 
   1   4  10       76.76       71.89      1.69 o 
   2   4  10      398.81      375.41      3.93 o 
   3   4  10        3.18        2.06      0.98 o 
   4   4  10        0.69        4.06      1.63 o 
   5   4  10        2.84        4.85      1.79 o 
   6   4  10       20.65       29.99      2.71 o 
  -6   5  10      361.76      399.18      7.14 o 
  -5   5  10      160.27      157.06      3.98 o 
  -4   5  10       48.17       34.25      1.29 o 
  -3   5  10     1070.83     1070.50      8.43 o 
  -2   5  10      522.41      524.17      4.96 o 
  -1   5  10      323.67      311.47      3.40 o 
   0   5  10      257.81      260.50      3.26 o 
   1   5  10      217.29      228.52      2.94 o 
   2   5  10       46.36       43.48      1.59 o 
   3   5  10      665.48      667.29      7.18 o 
   4   5  10      117.35      113.06      3.23 o 
   5   5  10        4.09        6.13      1.70 o 
  -6   6  10       67.37       64.70      2.95 o 
  -5   6  10       37.99       36.26      2.25 o 
  -4   6  10      125.54      111.93      3.61 o 
  -3   6  10      198.41      185.88      2.39 o 
  -2   6  10      166.23      156.85      2.51 o 
  -1   6  10      237.23      239.35      2.98 o 
   0   6  10      105.76       97.84      2.08 o 
   1   6  10      121.02      106.42      2.09 o 
   2   6  10      114.99       95.25      5.77 o 
   3   6  10       90.10       93.17      2.16 o 
   4   6  10      201.53      187.63      6.39 o 
   5   6  10      590.43      588.47      8.76 o 
  -5   7  10       16.54       21.22      2.08 o 
  -4   7  10      427.51      428.83      6.60 o 
  -3   7  10      968.76      891.71      8.70 o 
  -2   7  10        8.30        7.84      1.08 o 
  -1   7  10      855.79      814.54      7.06 o 
   0   7  10      619.53      586.37      5.39 o 
   1   7  10      432.40      415.04      5.21 o 
   2   7  10      937.36      918.05      9.40 o 
   3   7  10      372.61      357.45      5.39 o 
   4   7  10      140.89      147.85      3.70 o 
   5   7  10        0.72        0.00      2.69 o 
  -5   8  10        0.25        0.71      2.03 o 
  -4   8  10      967.78      951.24     11.10 o 
  -3   8  10      270.86      257.59      3.92 o 
  -2   8  10      163.99      155.43      2.68 o 
  -1   8  10       10.31       12.50      1.16 o 
   0   8  10        4.36        2.67      0.93 o 
   1   8  10      211.64      231.07      3.06 o 
   2   8  10     2521.12     2456.83     27.74 o 
   3   8  10      702.93      640.63     30.05 o 
   4   8  10        5.15        4.04      1.62 o 
   5   8  10        0.04        0.00      2.33 o 
  -5   9  10       49.51       55.11      2.43 o 
  -4   9  10        0.15        0.45      1.16 o 
  -3   9  10       28.83       35.50      2.03 o 
  -2   9  10       70.55       59.88      1.87 o 
  -1   9  10      529.26      546.08      8.82 o 
   0   9  10      396.83      400.34      4.73 o 
   1   9  10       11.26        8.56      1.11 o 
   2   9  10       31.73       35.12      1.67 o 
   3   9  10       43.63       43.71      3.37 o 
   4   9  10      199.99      210.20      4.48 o 
   5   9  10       32.91       37.88      2.41 o 
  -5  10  10      450.34      464.02      7.10 o 
  -4  10  10       16.08       18.98      1.39 o 
  -3  10  10       20.17       16.80      1.28 o 
  -2  10  10     3034.37     2910.96     31.91 o 
  -1  10  10       44.12       31.54      1.64 o 
   0  10  10        0.18        0.00      1.14 o 
   1  10  10     1344.53     1335.10     12.24 o 
   2  10  10     1770.18     1691.65     14.06 o 
   3  10  10      622.00      635.77      7.79 o 
   4  10  10       23.99       22.37      2.04 o 
   5  10  10       52.67       74.09      3.18 o 
  -5  11  10      380.27      371.62      6.82 o 
  -4  11  10     1201.61     1199.42     12.63 o 
  -3  11  10      352.10      352.47      5.25 o 
  -2  11  10        2.43        1.41      1.06 o 
  -1  11  10        6.03        6.63      1.14 o 
   0  11  10       16.45       17.01      1.28 o 
   1  11  10      174.06      168.55      2.90 o 
   2  11  10      146.51      161.20      3.03 o 
   3  11  10       99.82      107.10      2.78 o 
   4  11  10       95.60      102.49      3.40 o 
   5  11  10       85.67      109.83      4.19 o 
  -5  12  10       10.48        6.56      2.35 o 
  -4  12  10      160.13      169.16      3.17 o 
  -3  12  10      417.88      397.41      9.33 o 
  -2  12  10       24.98       19.73      1.39 o 
  -1  12  10      904.92      879.45     13.61 o 
   0  12  10      263.33      240.99      4.03 o 
   1  12  10      225.75      220.71      3.35 o 
   2  12  10      645.84      623.72      7.27 o 
   3  12  10       24.33       22.17      1.93 o 
   4  12  10      104.83      104.63      3.87 o 
  -4  13  10      104.44      101.35      2.88 o 
  -3  13  10       10.94       15.84      1.40 o 
  -2  13  10      409.51      391.53      8.46 o 
  -1  13  10       87.95       97.05      2.38 o 
   0  13  10       13.05       16.96      1.41 o 
   1  13  10       46.69       48.03      1.80 o 
   2  13  10       26.91       24.35      1.70 o 
   3  13  10      129.23      103.90      4.71 o 
  -4  14  10       62.33       61.14      2.33 o 
  -3  14  10       17.08       19.90      1.47 o 
  -2  14  10       24.22       18.73      1.43 o 
  -1  14  10       16.83       19.51      1.81 o 
   0  14  10       72.64       68.05      2.13 o 
   1  14  10        1.37        1.40      1.61 o 
   2  14  10      115.30      107.06      3.19 o 
   3  14  10       58.72       60.08      4.53 o 
  -4  15  10        3.40        0.00      1.61 o 
  -3  15  10       87.04       90.81      2.49 o 
  -2  15  10      108.73      104.62      2.66 o 
  -1  15  10      224.63      226.98      3.65 o 
   0  15  10       57.16       50.30      1.89 o 
   1  15  10        1.24        0.00      1.40 o 
   2  15  10       82.37       83.83      3.11 o 
   3  15  10       31.34       37.76      3.54 o 
  -3  16  10        4.49        5.48      1.40 o 
  -2  16  10       45.19       49.02      2.06 o 
  -1  16  10        2.13        0.00      1.20 o 
   0  16  10        0.01        2.67      1.40 o 
   1  16  10        4.43        2.58      1.52 o 
   2  16  10       24.62       32.42      2.16 o 
   3  16  10      258.51      234.36      6.65 o 
  -3  17  10      140.72      165.98      3.96 o 
  -2  17  10       74.39       87.64      2.91 o 
  -1  17  10       22.49       22.53      1.94 o 
   0  17  10      919.29      974.72     15.22 o 
   1  17  10      321.98      358.63      5.69 o 
   2  17  10       40.38       31.94      2.51 o 
  -2  18  10      163.05      179.42      4.09 o 
  -1  18  10      107.44      118.60      3.98 o 
   0  18  10       51.77       56.13      2.48 o 
   1  18  10      739.22      787.50      9.98 o 
   2  18  10      151.08      155.63      4.78 o 
  -1  19  10       17.24       18.95      2.59 o 
   0  19  10      833.10      913.14     12.71 o 
   1  19  10       13.47       13.42      2.25 o 
  -6   1  11      251.73      259.24      4.41 o 
  -5   1  11       39.83       37.43      1.81 o 
  -4   1  11        7.89        9.09      0.93 o 
  -3   1  11      183.04      170.11      2.65 o 
  -2   1  11      380.55      367.64      4.13 o 
  -1   1  11      347.87      364.87      4.14 o 
   0   1  11     1114.28     1086.11      9.47 o 
   1   1  11        1.46        0.55      0.89 o 
   2   1  11       24.24       29.10      1.39 o 
   3   1  11      498.42      481.27      8.22 o 
   4   1  11      149.90      154.34      3.72 o 
   5   1  11      444.43      464.44      7.48 o 
  -6   2  11      231.88      268.60      4.58 o 
  -5   2  11      166.80      177.14      3.39 o 
  -4   2  11      175.32      167.76      2.43 o 
  -3   2  11        0.60        0.00      0.93 o 
  -2   2  11      757.53      710.10      6.72 o 
  -1   2  11     2115.02     2069.55     16.94 o 
   0   2  11        1.39        3.47      1.12 o 
   1   2  11      462.65      439.07      4.51 o 
   2   2  11      182.29      171.11      3.45 o 
   3   2  11      350.96      336.48      5.53 o 
   4   2  11       17.42       19.96      1.95 o 
   5   2  11      343.28      343.97      7.01 o 
  -6   3  11      714.95      742.30     10.99 o 
  -5   3  11      397.39      408.89      6.16 o 
  -4   3  11      701.72      691.87      8.36 o 
  -3   3  11      936.11      880.29      7.57 o 
  -2   3  11     1594.88     1520.42     12.84 o 
  -1   3  11      497.83      440.86      4.70 o 
   0   3  11        2.09        0.00      0.93 o 
   1   3  11        0.37        0.00      0.91 o 
   2   3  11      599.66      567.91      7.64 o 
   3   3  11      111.74      108.88      3.11 o 
   4   3  11        4.12        6.36      1.65 o 
   5   3  11      232.09      235.91      5.63 o 
  -5   4  11        6.86        8.42      3.57 o 
  -4   4  11      152.89      148.14      2.74 o 
  -3   4  11      587.94      563.67      5.32 o 
  -2   4  11       14.77       12.34      1.16 o 
  -1   4  11      205.52      197.67      2.93 o 
   0   4  11     2933.91     2938.84     23.44 o 
   1   4  11      757.40      698.54      6.48 o 
   2   4  11        2.20        0.00      0.74 o 
   3   4  11       91.87       93.47      2.53 o 
   4   4  11       38.92       36.24      2.51 o 
   5   4  11       38.90       37.21      2.47 o 
  -5   5  11       55.94       58.93      3.25 o 
  -4   5  11       74.99       69.64      1.98 o 
  -3   5  11       10.94        6.99      0.94 o 
  -2   5  11      799.06      783.01      7.34 o 
  -1   5  11      646.23      641.93      6.29 o 
   0   5  11       18.42       24.16      1.49 o 
   1   5  11       14.32       12.39      1.08 o 
   2   5  11       15.45       12.93      1.27 o 
   3   5  11      101.01       96.10      2.29 o 
   4   5  11      826.86      778.07     12.48 o 
   5   5  11      213.78      188.36      4.44 o 
  -5   6  11       11.99        5.14      2.01 o 
  -4   6  11      673.89      735.99     12.14 o 
  -3   6  11       74.26       89.27      2.18 o 
  -2   6  11        2.17        2.77      1.02 o 
  -1   6  11       29.34       30.62      1.49 o 
   0   6  11     1105.36     1102.88      9.68 o 
   1   6  11      166.42      160.84      2.58 o 
   2   6  11       11.58        8.27      1.19 o 
   3   6  11       87.30       92.08      2.29 o 
   4   6  11      117.62      114.19      6.88 o 
   5   6  11        0.13        0.00      2.11 o 
  -5   7  11      924.25      957.58     13.05 o 
  -4   7  11      649.28      624.54      9.79 o 
  -3   7  11       22.94       19.53      1.38 o 
  -2   7  11      966.03      927.73     12.38 o 
  -1   7  11        0.11        0.00      1.06 o 
   0   7  11       13.00       14.38      1.26 o 
   1   7  11      145.85      152.22      3.07 o 
   2   7  11      649.25      659.68     12.98 o 
   3   7  11       27.66       31.67      1.51 o 
   4   7  11      118.09      112.58      3.94 o 
   5   7  11       20.63       28.70      3.71 o 
  -5   8  11      209.71      224.70      5.01 o 
  -4   8  11        0.00        0.00      1.08 o 
  -3   8  11      279.10      261.51      3.71 o 
  -2   8  11        1.58        0.19      1.01 o 
  -1   8  11      918.60      863.68     12.48 o 
   0   8  11      605.82      580.04      5.83 o 
   1   8  11       12.63       14.72      1.18 o 
   2   8  11      446.12      423.22      6.99 o 
   3   8  11      108.19      100.93     10.51 o 
   4   8  11        5.90        6.90      2.39 o 
   5   8  11       53.98       66.14      2.97 o 
  -5   9  11       10.97        6.52      2.28 o 
  -4   9  11      226.17      236.27      5.59 o 
  -3   9  11      176.16      190.34      4.47 o 
  -2   9  11       62.64       64.49      1.97 o 
  -1   9  11      284.28      261.38      4.28 o 
   0   9  11     1806.13     1786.92     20.99 o 
   1   9  11      124.87      125.26      2.37 o 
   2   9  11        3.98        4.35      1.11 o 
   3   9  11       39.79       52.98      2.38 o 
   4   9  11      376.97      380.63      7.48 o 
   5   9  11        6.17       13.26      3.33 o 
  -5  10  11        0.00        0.00      1.78 o 
  -4  10  11       62.69       53.96      1.95 o 
  -3  10  11      298.57      318.95      5.48 o 
  -2  10  11        0.23        0.00      1.01 o 
  -1  10  11      172.35      174.35      3.28 o 
   0  10  11      102.44      104.10      2.65 o 
   1  10  11       48.64       47.14      1.86 o 
   2  10  11        5.83        4.85      1.16 o 
   3  10  11      198.90      194.73      3.38 o 
   4  10  11        9.05        8.42      2.21 o 
  -4  11  11       20.78       23.73      1.55 o 
  -3  11  11      124.78      122.41      2.65 o 
  -2  11  11       16.92       21.03      1.43 o 
  -1  11  11      511.68      518.58      6.38 o 
   0  11  11      293.19      311.76      5.73 o 
   1  11  11     1507.06     1526.43     23.79 o 
   2  11  11       67.73       60.01      2.13 o 
   3  11  11      144.42      127.71      3.10 o 
   4  11  11       32.54       30.92      3.19 o 
  -4  12  11        1.14        0.40      1.18 o 
  -3  12  11       13.39       17.52      1.47 o 
  -2  12  11      484.55      476.13     12.70 o 
  -1  12  11      183.73      167.39      3.38 o 
   0  12  11       12.46        8.25      1.70 o 
   1  12  11      264.69      271.52      7.25 o 
   2  12  11       12.36        9.23      1.47 o 
   3  12  11        0.48        2.82      1.67 o 
   4  12  11        0.01        1.36      3.50 o 
  -4  13  11       56.30       62.74      2.46 o 
  -3  13  11      433.55      411.00      8.64 o 
  -2  13  11      136.17      137.44      3.31 o 
  -1  13  11      248.10      248.26      4.41 o 
   0  13  11      159.05      169.40      3.73 o 
   1  13  11      202.10      199.43      3.70 o 
   2  13  11       98.66      110.47      4.25 o 
   3  13  11      485.41      498.16      7.97 o 
  -4  14  11      497.72      547.70      7.13 o 
  -3  14  11      818.87      880.73     20.75 o 
  -2  14  11      132.46      135.97      2.95 o 
  -1  14  11      732.84      725.71      9.68 o 
   0  14  11      258.28      290.44      4.56 o 
   1  14  11      244.05      273.72      4.37 o 
   2  14  11       51.47       46.73      2.07 o 
   3  14  11       18.11       32.28      6.97 o 
  -3  15  11        4.66        2.59      1.38 o 
  -2  15  11        8.55       11.30      1.70 o 
  -1  15  11      120.36      121.56      3.86 o 
   0  15  11       36.71       34.46      1.97 o 
   1  15  11       13.79       10.82      1.70 o 
   2  15  11       13.77       13.28      1.98 o 
   3  15  11       34.67       47.13      3.19 o 
  -3  16  11      186.98      204.77      4.30 o 
  -2  16  11        0.14        0.00      1.29 o 
  -1  16  11      384.10      412.27      5.36 o 
   0  16  11      106.51       94.24      3.06 o 
   1  16  11        0.51        1.95      1.65 o 
   2  16  11       40.34       37.50      3.12 o 
  -2  17  11      174.88      197.99      3.84 o 
  -1  17  11       60.49       60.37      2.29 o 
   0  17  11      105.47      103.05      3.59 o 
   1  17  11       87.95       89.63      4.09 o 
   2  17  11       36.05       29.20      2.59 o 
  -1  18  11        4.31        2.87      2.19 o 
   0  18  11      178.48      194.11      5.28 o 
   1  18  11        0.45        0.00      1.99 o 
  -5   0  12       27.65       30.71      3.19 o 
  -4   0  12       44.72       42.30      2.14 o 
  -3   0  12      778.86      753.05     10.12 o 
  -2   0  12      159.61      158.67      3.69 o 
  -1   0  12        6.26        6.01      1.63 o 
   0   0  12       53.95       51.82      2.40 o 
   1   0  12       86.75       91.93      3.91 o 
   2   0  12        9.33        9.06      1.39 o 
   3   0  12      453.15      444.46      9.74 o 
   4   0  12       74.53       72.43      6.60 o 
   5   0  12       61.70       67.01      4.13 o 
  -5   1  12       28.01       27.29      2.21 o 
  -4   1  12       10.01        9.20      1.10 o 
  -3   1  12      131.80      129.09      2.40 o 
  -2   1  12      549.75      499.36      5.25 o 
  -1   1  12      305.35      270.84      3.48 o 
   0   1  12      125.50      132.77      2.44 o 
   1   1  12      408.08      407.50      4.40 o 
   2   1  12      321.63      318.03      3.63 o 
   3   1  12      199.38      188.76      4.10 o 
   4   1  12       16.44       20.20      2.06 o 
   5   1  12       70.12       67.33      2.95 o 
  -5   2  12        8.81        9.31      1.85 o 
  -4   2  12       51.51       52.56      1.64 o 
  -3   2  12      395.08      359.73      4.14 o 
  -2   2  12       64.28       60.50      1.79 o 
  -1   2  12       53.12       53.03      1.71 o 
   0   2  12     1497.93     1411.61     12.02 o 
   1   2  12     1853.72     1784.25     14.75 o 
   2   2  12        5.65        4.11      0.90 o 
   3   2  12      466.28      455.63      8.34 o 
   4   2  12       12.46       14.07      2.20 o 
   5   2  12        0.18        1.27      2.09 o 
  -5   3  12      155.74      158.55      4.15 o 
  -4   3  12       38.01       39.82      1.46 o 
  -3   3  12      838.66      808.26      7.60 o 
  -2   3  12        8.05       11.20      1.22 o 
  -1   3  12       37.84       40.81      1.54 o 
   0   3  12       48.77       45.49      1.62 o 
   1   3  12       19.95       16.89      1.19 o 
   2   3  12       26.48       23.69      1.13 o 
   3   3  12      278.79      280.89      6.00 o 
   4   3  12        0.26        0.00      2.51 o 
   5   3  12       70.35       64.25      4.05 o 
  -5   4  12       57.57       56.58      5.26 o 
  -4   4  12       24.13       17.73      1.25 o 
  -3   4  12        2.35        0.00      1.00 o 
  -2   4  12      258.62      234.26      4.24 o 
  -1   4  12      725.21      705.66      6.85 o 
   0   4  12       57.02       65.04      1.86 o 
   1   4  12       18.68       14.93      1.15 o 
   2   4  12       77.85       72.51      1.75 o 
   3   4  12       60.16       59.17      2.55 o 
   4   4  12      112.09      122.30      3.63 o 
   5   4  12        0.29        2.67      2.28 o 
  -5   5  12     2032.32     2173.51     31.92 o 
  -4   5  12      442.15      409.78      5.34 o 
  -3   5  12       42.14       35.88      1.43 o 
  -2   5  12     2358.72     2280.86     20.49 o 
  -1   5  12     2635.63     2636.07     21.40 o 
   0   5  12      113.98      100.24      2.28 o 
   1   5  12      375.48      361.15      4.12 o 
   2   5  12      984.60      957.30      8.51 o 
   3   5  12     2130.10     2072.57     43.78 o 
   4   5  12       52.29       51.07      2.53 o 
   5   5  12       81.15       93.38      4.00 o 
  -5   6  12      156.36      170.09      5.11 o 
  -4   6  12      962.37      925.13     14.58 o 
  -3   6  12      319.94      337.26      4.66 o 
  -2   6  12       53.30       57.95      2.31 o 
  -1   6  12        0.04        0.00      1.01 o 
   0   6  12      191.86      191.70      2.98 o 
   1   6  12      351.77      347.84      4.03 o 
   2   6  12        4.73        4.66      0.97 o 
   3   6  12        6.36        7.85      2.47 o 
   4   6  12      134.86      140.80      3.81 o 
   5   6  12       38.67       48.02      2.66 o 
  -5   7  12       59.07       62.20      5.44 o 
  -4   7  12        9.05        5.81      1.27 o 
  -3   7  12       42.22       40.48      1.73 o 
  -2   7  12       15.42       17.69      1.69 o 
  -1   7  12        1.65        0.14      1.03 o 
   0   7  12        0.14        0.00      1.04 o 
   1   7  12       39.03       44.44      1.83 o 
   2   7  12      112.81      110.34      2.18 o 
   3   7  12      552.15      537.81      8.09 o 
   4   7  12       22.58       21.26      2.19 o 
   5   7  12      156.29      174.96      5.26 o 
  -5   8  12       41.03       34.30      2.78 o 
  -4   8  12        7.69        2.51      1.24 o 
  -3   8  12      987.58     1031.50     10.90 o 
  -2   8  12        2.34        1.35      1.16 o 
  -1   8  12       13.61        6.54      1.24 o 
   0   8  12      174.76      182.84      2.91 o 
   1   8  12       43.62       43.28      1.58 o 
   2   8  12        1.57        2.74      1.20 o 
   3   8  12       84.62       77.82      3.09 o 
   4   8  12      107.35      110.88      3.60 o 
  -5   9  12        0.31        0.00      2.55 o 
  -4   9  12        5.82        2.22      1.36 o 
  -3   9  12        0.09        0.00      1.16 o 
  -2   9  12        3.50        3.02      1.27 o 
  -1   9  12       71.94       71.54      2.26 o 
   0   9  12       56.81       58.56      2.26 o 
   1   9  12       77.08       73.16      2.01 o 
   2   9  12       57.18       56.27      2.52 o 
   3   9  12      149.88      158.26      3.09 o 
   4   9  12        0.74        0.00      2.22 o 
  -4  10  12      142.05      116.02      3.55 o 
  -3  10  12      221.49      246.31      6.75 o 
  -2  10  12      206.77      209.56      4.13 o 
  -1  10  12       28.52       28.20      1.68 o 
   0  10  12       42.13       46.40      1.94 o 
   1  10  12      312.12      287.24      4.58 o 
   2  10  12      866.74      835.39      9.04 o 
   3  10  12       17.92       12.55      1.48 o 
   4  10  12       42.39       40.92      2.51 o 
  -4  11  12       21.71       33.87      2.02 o 
  -3  11  12       23.42       21.93      1.62 o 
  -2  11  12      107.87      110.86      2.85 o 
  -1  11  12      398.88      395.31      5.41 o 
   0  11  12        0.18        1.05      1.39 o 
   1  11  12        0.39        0.00      1.28 o 
   2  11  12      121.90      108.57      3.87 o 
   3  11  12       29.53       34.57      2.03 o 
   4  11  12      169.61      196.22      4.69 o 
  -4  12  12      262.99      253.19      4.37 o 
  -3  12  12      378.04      426.56      6.75 o 
  -2  12  12      768.19      766.48     11.48 o 
  -1  12  12        4.64        1.36      1.66 o 
   0  12  12      276.16      289.93      7.42 o 
   1  12  12       39.01       45.84      2.05 o 
   2  12  12        1.86        1.38      1.42 o 
   3  12  12      438.83      441.86      7.18 o 
   4  12  12      364.90      398.59     10.37 o 
  -3  13  12        4.88        2.42      1.44 o 
  -2  13  12       21.28       20.28      1.68 o 
  -1  13  12      293.74      308.99      6.57 o 
   0  13  12        1.50        2.55      1.45 o 
   1  13  12        1.48        0.44      1.61 o 
   2  13  12      422.21      446.85      6.70 o 
   3  13  12        2.61        0.87      1.82 o 
  -3  14  12      202.95      223.27      4.88 o 
  -2  14  12        0.23        0.00      1.39 o 
  -1  14  12       55.12       53.87      3.35 o 
   0  14  12      576.70      625.01     10.52 o 
   1  14  12       32.67       31.56      1.96 o 
   2  14  12       14.05       12.71      1.68 o 
   3  14  12       19.92       23.16      2.68 o 
  -3  15  12      110.80      125.85      3.84 o 
  -2  15  12      612.31      627.60      8.55 o 
  -1  15  12      139.66      161.43      3.55 o 
   0  15  12      151.68      142.80      3.43 o 
   1  15  12        5.38        4.75      1.64 o 
   2  15  12      461.27      503.85     10.68 o 
  -2  16  12        0.63        0.00      1.44 o 
  -1  16  12      210.39      205.33      5.01 o 
   0  16  12       60.90       57.79      2.44 o 
   1  16  12      122.82      150.48      4.22 o 
   2  16  12       36.79       43.18      2.94 o 
  -1  17  12       53.33       58.09      3.41 o 
   0  17  12       12.87       12.31      2.10 o 
   1  17  12        0.17        0.00      2.45 o 
  -5   1  13       12.23       17.86      2.15 o 
  -4   1  13      533.94      495.36      5.35 o 
  -3   1  13      129.75      123.52      2.38 o 
  -2   1  13       58.03       54.65      1.71 o 
  -1   1  13       98.53       92.13      2.20 o 
   0   1  13      103.29       99.42      2.29 o 
   1   1  13      109.78      102.68      2.14 o 
   2   1  13       13.33       14.37      1.08 o 
   3   1  13       42.24       40.40      2.46 o 
   4   1  13       15.31       15.21      2.19 o 
   5   1  13       13.63       12.98      3.25 o 
  -5   2  13      622.67      658.87      9.97 o 
  -4   2  13        1.78        3.30      1.36 o 
  -3   2  13      185.98      177.30      2.85 o 
  -2   2  13     2000.76     1943.72     16.26 o 
  -1   2  13      484.36      478.43      5.20 o 
   0   2  13      269.59      263.88      3.49 o 
   1   2  13        7.13        8.60      1.10 o 
   2   2  13       67.02       63.91      1.69 o 
   3   2  13      161.25      161.00      4.01 o 
   4   2  13        4.50        3.75      2.51 o 
   5   2  13        3.55        0.00      4.10 o 
  -5   3  13      229.30      226.97      5.07 o 
  -4   3  13      319.10      332.07      4.12 o 
  -3   3  13      152.47      147.59      2.64 o 
  -2   3  13     1230.72     1199.31     11.23 o 
  -1   3  13      104.01       88.12      2.14 o 
   0   3  13     1273.60     1245.46     10.91 o 
   1   3  13       67.58       70.62      1.89 o 
   2   3  13      348.55      337.48      3.90 o 
   3   3  13      246.90      245.81      4.96 o 
   4   3  13      170.06      172.74      4.36 o 
   5   3  13       42.06       43.14      3.73 o 
  -5   4  13       28.84       23.44      4.68 o 
  -4   4  13        1.73        3.88      1.13 o 
  -3   4  13      273.15      272.69      3.64 o 
  -2   4  13     1629.49     1576.24     13.52 o 
  -1   4  13      122.06      115.87      2.42 o 
   0   4  13      685.34      659.38      6.51 o 
   1   4  13      325.51      310.32      3.74 o 
   2   4  13       39.06       34.25      1.36 o 
   3   4  13      191.60      191.43      5.86 o 
   4   4  13        7.02       12.46      2.18 o 
   5   4  13      224.54      226.84      7.17 o 
  -5   5  13        8.46        5.98      2.16 o 
  -4   5  13        4.72        3.10      1.26 o 
  -3   5  13       69.30       60.72      1.95 o 
  -2   5  13      650.28      623.48      6.33 o 
  -1   5  13      435.87      425.37      4.80 o 
   0   5  13      352.59      351.09      4.21 o 
   1   5  13       13.10       15.46      1.20 o 
   2   5  13       51.52       50.57      1.59 o 
   3   5  13      333.51      324.63      5.94 o 
   4   5  13      111.06      105.73      3.65 o 
  -5   6  13        1.90        0.37      2.41 o 
  -4   6  13       11.07        6.04      1.34 o 
  -3   6  13      728.91      785.74      8.75 o 
  -2   6  13      442.64      456.75      5.39 o 
  -1   6  13       11.46       10.84      1.22 o 
   0   6  13       71.32       73.35      1.98 o 
   1   6  13       90.40       96.69      2.30 o 
   2   6  13       36.58       34.26      1.73 o 
   3   6  13        9.89        9.77      1.94 o 
   4   6  13      115.32      126.91      3.92 o 
  -4   7  13       12.68       14.67      1.87 o 
  -3   7  13      534.62      487.99      7.78 o 
  -2   7  13      111.67      106.86      2.72 o 
  -1   7  13     1653.55     1591.26     15.74 o 
   0   7  13       23.35       29.45      1.51 o 
   1   7  13     1259.78     1250.62     10.97 o 
   2   7  13      143.65      149.55      2.62 o 
   3   7  13      170.93      177.02      4.50 o 
   4   7  13      437.24      432.20      7.31 o 
  -4   8  13      640.12      625.07     13.94 o 
  -3   8  13       54.27       48.55      2.03 o 
  -2   8  13       65.84       77.84      2.41 o 
  -1   8  13      617.77      594.77      7.14 o 
   0   8  13      308.25      311.62      4.55 o 
   1   8  13       35.99       34.70      1.55 o 
   2   8  13      404.18      412.81      5.71 o 
   3   8  13      146.66      156.73      3.48 o 
   4   8  13       22.21       32.50      2.67 o 
  -4   9  13       65.96       75.69      3.19 o 
  -3   9  13      550.26      582.29      7.20 o 
  -2   9  13      380.45      377.53      8.60 o 
  -1   9  13       28.19       25.35      1.69 o 
   0   9  13       20.00       15.23      1.56 o 
   1   9  13        0.06        0.28      1.23 o 
   2   9  13      262.06      263.73      4.80 o 
   3   9  13      536.10      531.03      8.80 o 
   4   9  13      138.56      140.48      4.07 o 
  -4  10  13        4.91        4.39      1.44 o 
  -3  10  13        7.85       10.10      1.54 o 
  -2  10  13        8.78        7.70      1.47 o 
  -1  10  13        0.01        0.00      1.24 o 
   0  10  13      117.14      104.38      2.76 o 
   1  10  13       67.93       62.90      2.28 o 
   2  10  13       23.99       23.72      1.68 o 
   3  10  13       34.50       36.82      2.11 o 
   4  10  13       61.30       64.07      3.13 o 
  -4  11  13      548.67      592.65     15.19 o 
  -3  11  13      319.45      328.51      6.42 o 
  -2  11  13       63.20       60.48      2.29 o 
  -1  11  13       41.88       39.64      2.01 o 
   0  11  13       28.53       30.69      1.91 o 
   1  11  13       72.78       72.66      2.43 o 
   2  11  13      154.16      155.09      3.33 o 
   3  11  13      567.78      558.21      9.98 o 
  -3  12  13       81.39       82.96      2.75 o 
  -2  12  13      104.43      117.26      3.27 o 
  -1  12  13      249.35      254.70      6.44 o 
   0  12  13       26.39       27.43      2.02 o 
   1  12  13        9.84       10.20      1.61 o 
   2  12  13       41.09       39.48      2.04 o 
   3  12  13      141.15      135.44      4.84 o 
  -3  13  13        0.17        0.00      1.37 o 
  -2  13  13      117.91      112.32      3.08 o 
  -1  13  13      341.33      361.41      6.67 o 
   0  13  13       73.91       74.60      2.66 o 
   1  13  13        6.78        3.78      2.27 o 
   2  13  13      123.78      136.56      4.72 o 
   3  13  13      200.69      213.08      5.94 o 
  -2  14  13       19.59       31.47      1.97 o 
  -1  14  13       59.13       49.78      2.24 o 
   0  14  13      781.71      775.12     12.66 o 
   1  14  13      638.04      699.31     11.06 o 
   2  14  13       58.25       68.31      3.41 o 
  -2  15  13      248.70      289.84      8.43 o 
  -1  15  13        0.30        0.00      1.44 o 
   0  15  13      138.52      142.23      3.53 o 
   1  15  13       97.92      124.27      4.18 o 
  -1  16  13       23.74       31.20      2.58 o 
   0  16  13       58.93       54.65      3.80 o 
  -5   0  14     1804.14     2007.75     35.38 o 
  -4   0  14      720.74      762.11     10.62 o 
  -3   0  14        0.70        0.00      1.41 o 
  -2   0  14      565.57      575.75      8.52 o 
  -1   0  14     2763.75     2702.58     31.24 o 
   0   0  14     1331.29     1290.86     16.08 o 
   1   0  14        1.81        1.01      1.50 o 
   2   0  14      216.61      207.70      4.20 o 
   3   0  14      557.20      560.53     12.24 o 
   4   0  14       23.30       26.67      3.29 o 
  -5   1  14       27.74       22.40      2.36 o 
  -4   1  14      127.40      124.60      2.53 o 
  -3   1  14      378.39      354.57      4.33 o 
  -2   1  14       20.59       18.93      1.45 o 
  -1   1  14       35.35       30.87      1.50 o 
   0   1  14      145.79      138.25      2.58 o 
   1   1  14      514.22      481.88      5.15 o 
   2   1  14       16.25       18.22      1.21 o 
   3   1  14        4.44        7.61      2.10 o 
   4   1  14        0.39        4.88      2.19 o 
  -4   2  14       32.72       26.71      1.50 o 
  -3   2  14       32.49       34.01      1.54 o 
  -2   2  14      135.99      124.07      2.52 o 
  -1   2  14      154.10      155.67      2.78 o 
   0   2  14      454.78      449.45      4.99 o 
   1   2  14       50.47       41.86      1.55 o 
   2   2  14        6.02        4.44      1.07 o 
   3   2  14        0.25        2.43      1.88 o 
   4   2  14      261.95      261.92      5.46 o 
  -4   3  14        2.38        0.53      1.10 o 
  -3   3  14       11.74       13.72      1.30 o 
  -2   3  14      248.73      251.78      3.56 o 
  -1   3  14       57.60       54.65      1.83 o 
   0   3  14      519.08      517.01      5.55 o 
   1   3  14      850.44      855.23      7.98 o 
   2   3  14       49.27       50.15      1.64 o 
   3   3  14       48.79       52.85      3.20 o 
   4   3  14      195.80      196.60      4.71 o 
  -4   4  14      226.95      235.06      3.94 o 
  -3   4  14       71.51       85.58      2.23 o 
  -2   4  14      107.10      100.59      2.43 o 
  -1   4  14        0.08        0.00      1.04 o 
   0   4  14      284.19      280.36      3.79 o 
   1   4  14       24.96       25.10      1.82 o 
   2   4  14      120.93      126.05      2.39 o 
   3   4  14      225.86      238.69      5.21 o 
   4   4  14       37.70       50.32      2.63 o 
  -4   5  14       46.39       45.60      2.00 o 
  -3   5  14      183.99      177.81      3.41 o 
  -2   5  14        0.94        2.45      1.25 o 
  -1   5  14      176.85      173.42      2.99 o 
   0   5  14      771.97      723.54      7.14 o 
   1   5  14      423.92      418.19      5.63 o 
   2   5  14      313.75      305.35      5.26 o 
   3   5  14       15.08       22.53      2.38 o 
   4   5  14       93.73       83.74      4.01 o 
  -4   6  14       76.17       78.61      2.52 o 
  -3   6  14      354.07      337.31      4.91 o 
  -2   6  14      371.28      357.80      5.04 o 
  -1   6  14       19.03       13.57      1.56 o 
   0   6  14       80.48       70.60      2.06 o 
   1   6  14        1.45        1.50      1.13 o 
   2   6  14        0.20        0.00      1.16 o 
   3   6  14       74.10       84.84      3.54 o 
   4   6  14      192.34      202.57      5.72 o 
  -4   7  14        1.88        1.90      1.36 o 
  -3   7  14      483.17      491.41      8.64 o 
  -2   7  14       37.61       49.40      2.11 o 
  -1   7  14      275.27      279.50      4.38 o 
   0   7  14      156.08      153.02      2.88 o 
   1   7  14      677.94      669.68      7.87 o 
   2   7  14      346.97      340.67      4.44 o 
   3   7  14      195.62      203.56      4.87 o 
   4   7  14       14.80       14.02      2.75 o 
  -4   8  14        4.23        2.38      1.42 o 
  -3   8  14       59.58       54.42      2.15 o 
  -2   8  14      163.25      180.73      3.57 o 
  -1   8  14      132.53      137.03      3.33 o 
   0   8  14      281.62      279.90      4.43 o 
   1   8  14      313.71      333.04      5.11 o 
   2   8  14       14.03       18.85      1.41 o 
   3   8  14       75.52       76.61      3.37 o 
  -4   9  14       76.03       80.67      3.79 o 
  -3   9  14      136.59      166.30      4.03 o 
  -2   9  14      196.33      190.45      3.83 o 
  -1   9  14       45.97       41.10      1.96 o 
   0   9  14       36.30       34.41      2.23 o 
   1   9  14       84.87       93.10      3.55 o 
   2   9  14       64.15       60.95      2.27 o 
   3   9  14       70.06       81.32      4.66 o 
  -3  10  14       19.91       21.40      1.74 o 
  -2  10  14      326.69      300.35      7.94 o 
  -1  10  14      633.12      638.87     10.42 o 
   0  10  14      347.94      364.63      5.34 o 
   1  10  14       14.83       12.50      1.76 o 
   2  10  14      480.06      502.90      9.04 o 
   3  10  14       21.45       36.46      5.10 o 
  -3  11  14      179.69      210.85      6.48 o 
  -2  11  14        2.50        2.41      1.50 o 
  -1  11  14       53.72       55.41      2.42 o 
   0  11  14       25.66       28.43      1.90 o 
   1  11  14      489.25      527.03     12.86 o 
   2  11  14       16.17       23.88      2.00 o 
   3  11  14        2.85        7.83      3.82 o 
  -3  12  14       29.31       32.77      2.34 o 
  -2  12  14        7.57        4.13      1.80 o 
  -1  12  14        0.01        0.00      1.74 o 
   0  12  14       20.44       14.21      1.79 o 
   1  12  14       47.95       47.21      2.19 o 
   2  12  14        1.40        0.00      1.81 o 
  -2  13  14      107.00      121.61      3.91 o 
  -1  13  14       31.84       35.72      2.10 o 
   0  13  14      189.66      184.62      4.66 o 
   1  13  14        0.32        0.00      1.85 o 
   2  13  14        0.73        0.00      1.80 o 
  -1  14  14       38.71       39.06      2.17 o 
   0  14  14        2.49        0.00      2.04 o 
   1  14  14      138.61      141.91      4.83 o 
   0  15  14       16.79       14.81      2.49 o 
  -4   1  15        4.02        0.00      1.22 o 
  -3   1  15      177.73      174.25      3.03 o 
  -2   1  15     1209.35     1187.40     10.80 o 
  -1   1  15       35.07       33.76      1.56 o 
   0   1  15      436.79      420.85      5.59 o 
   1   1  15       86.30       81.59      2.14 o 
   2   1  15      423.97      415.83      4.72 o 
   3   1  15        3.20        2.94      2.03 o 
   4   1  15       72.93       82.26      7.14 o 
  -4   2  15     1065.91     1096.96     10.18 o 
  -3   2  15        0.02        0.00      1.12 o 
  -2   2  15        0.73        0.00      1.13 o 
  -1   2  15      824.76      788.50      7.73 o 
   0   2  15      122.84      121.51      2.58 o 
   1   2  15      112.28       98.21      2.32 o 
   2   2  15      163.04      158.15      2.73 o 
   3   2  15      203.30      217.63      5.08 o 
   4   2  15      349.35      369.44      8.00 o 
  -4   3  15      443.70      472.21      5.78 o 
  -3   3  15       63.66       55.54      1.91 o 
  -2   3  15        4.06        0.90      1.12 o 
  -1   3  15       20.05       17.24      1.41 o 
   0   3  15      307.62      315.79      4.12 o 
   1   3  15       90.02       88.79      2.24 o 
   2   3  15       82.27       80.50      2.07 o 
   3   3  15       55.42       56.30      2.94 o 
   4   3  15        0.12        2.30      3.09 o 
  -4   4  15      140.52      146.53      3.28 o 
  -3   4  15      406.06      401.19      5.15 o 
  -2   4  15      110.09      107.09      2.50 o 
  -1   4  15       37.24       40.64      1.71 o 
   0   4  15       13.41       11.86      1.31 o 
   1   4  15       77.46       75.01      2.11 o 
   2   4  15       15.93       13.29      1.31 o 
   3   4  15        0.02        0.03      2.14 o 
   4   4  15        4.68        7.99      2.48 o 
  -4   5  15        0.16        0.00      1.27 o 
  -3   5  15        4.32        4.09      1.64 o 
  -2   5  15      331.87      334.27      4.87 o 
  -1   5  15      349.21      340.83      4.42 o 
   0   5  15      193.22      180.98      3.06 o 
   1   5  15      217.12      197.61      3.20 o 
   2   5  15       22.64       20.45      1.43 o 
   3   5  15        8.45       10.28      2.58 o 
  -4   6  15      348.80      370.29      7.37 o 
  -3   6  15       15.68       11.86      1.56 o 
  -2   6  15       71.92       73.09      2.73 o 
  -1   6  15       71.16       74.60      2.26 o 
   0   6  15        1.96        0.00      1.18 o 
   1   6  15      100.62       92.49      2.37 o 
   2   6  15        0.21        0.52      1.17 o 
   3   6  15      153.48      150.32      4.26 o 
  -3   7  15       67.54       60.32      2.26 o 
  -2   7  15       65.78       69.34      2.43 o 
  -1   7  15      453.98      453.77      6.07 o 
   0   7  15      342.18      342.10      4.72 o 
   1   7  15       16.08       13.73      1.54 o 
   2   7  15        9.32        9.52      1.36 o 
   3   7  15       51.92       59.38      3.17 o 
  -3   8  15       58.28       47.09      2.50 o 
  -2   8  15      589.19      598.69      7.46 o 
  -1   8  15      531.11      577.83      7.69 o 
   0   8  15      272.10      276.70      6.73 o 
   1   8  15      328.65      341.52      4.70 o 
   2   8  15        9.78       13.38      1.43 o 
   3   8  15      408.28      436.61     14.15 o 
  -3   9  15      275.14      285.11      6.95 o 
  -2   9  15      323.86      343.34      6.40 o 
  -1   9  15      103.99      104.78      2.93 o 
   0   9  15       37.76       46.44      2.81 o 
   1   9  15      280.61      308.81      4.84 o 
   2   9  15       93.66       99.60      4.11 o 
   3   9  15        1.36        5.13      2.38 o 
  -3  10  15       86.03       83.87      3.33 o 
  -2  10  15       16.70       12.44      1.96 o 
  -1  10  15      206.82      209.87      3.98 o 
   0  10  15      112.71      101.36      2.92 o 
   1  10  15      149.01      142.77      4.21 o 
   2  10  15        6.21        2.15      1.66 o 
  -2  11  15      537.75      612.38     14.31 o 
  -1  11  15        3.38        2.51      1.53 o 
   0  11  15       94.42       91.25      2.80 o 
   1  11  15       28.86       37.86      2.16 o 
   2  11  15        8.29        5.24      1.73 o 
  -2  12  15      125.71      157.61      4.65 o 
  -1  12  15      101.53      110.12      3.19 o 
   0  12  15      166.94      169.02      6.32 o 
   1  12  15      110.11      119.64      4.05 o 
  -1  13  15      334.73      344.34      7.93 o 
   0  13  15       52.65       45.12      2.66 o 
  -3   0  16      212.19      222.60      4.90 o 
  -2   0  16      755.52      714.73     10.37 o 
  -1   0  16       38.27       32.92      2.28 o 
   0   0  16      303.42      310.69      5.98 o 
   1   0  16      895.20      878.39     11.95 o 
   2   0  16       71.85       81.19      3.06 o 
   3   0  16      220.97      243.91      8.02 o 
  -3   1  16      178.19      185.22      3.20 o 
  -2   1  16       36.66       33.77      1.66 o 
  -1   1  16        3.13        4.03      1.29 o 
   0   1  16      472.77      465.47      5.39 o 
   1   1  16      211.18      209.37      3.31 o 
   2   1  16        4.56        3.69      1.20 o 
   3   1  16       81.62       90.20      3.81 o 
  -3   2  16      252.10      246.92      3.70 o 
  -2   2  16       78.61       75.44      2.28 o 
  -1   2  16       28.87       31.28      1.61 o 
   0   2  16       63.48       65.15      2.15 o 
   1   2  16       19.28       19.16      2.15 o 
   2   2  16        2.99        3.45      1.22 o 
   3   2  16       44.31       36.06      2.80 o 
  -3   3  16        0.00        0.00      1.32 o 
  -2   3  16        1.20        0.58      1.22 o 
  -1   3  16      350.59      352.33      4.56 o 
   0   3  16       10.77       10.37      1.35 o 
   1   3  16      437.69      438.61      5.13 o 
   2   3  16      148.65      150.64      2.83 o 
   3   3  16        8.03        8.33      2.92 o 
  -3   4  16       96.56       96.73      2.98 o 
  -2   4  16       19.89       27.21      1.62 o 
  -1   4  16       21.41       18.26      1.56 o 
   0   4  16        0.64        0.00      1.21 o 
   1   4  16      746.66      758.34      7.59 o 
   2   4  16      103.59      109.57      2.54 o 
   3   4  16        5.00        6.47      2.42 o 
  -3   5  16       27.48       30.77      1.88 o 
  -2   5  16       22.97       25.89      1.80 o 
  -1   5  16      958.78      968.98      9.30 o 
   0   5  16      107.18      105.33      2.54 o 
   1   5  16       23.54       26.11      1.63 o 
   2   5  16      350.45      341.20      4.33 o 
   3   5  16       53.55       70.23      3.96 o 
  -3   6  16       69.25       76.12      2.61 o 
  -2   6  16      231.08      251.48      4.32 o 
  -1   6  16      311.65      308.25      4.82 o 
   0   6  16      238.00      230.21      3.65 o 
   1   6  16       98.23       95.72      2.51 o 
   2   6  16       66.29       80.45      2.27 o 
   3   6  16        4.22        9.14      2.64 o 
  -3   7  16      319.95      329.75      5.53 o 
  -2   7  16      389.81      368.57      8.35 o 
  -1   7  16        3.33        0.79      1.51 o 
   0   7  16        7.22        4.33      2.18 o 
   1   7  16      250.13      247.76      4.53 o 
   2   7  16       14.63       15.32      1.64 o 
  -2   8  16       33.57       46.44      2.20 o 
  -1   8  16        0.83        0.00      1.46 o 
   0   8  16       89.35       87.01      2.74 o 
   1   8  16      104.23      110.18      3.49 o 
   2   8  16       90.84       79.32      3.05 o 
  -2   9  16       20.77       15.85      1.77 o 
  -1   9  16       28.98       25.18      1.92 o 
   0   9  16      125.38      128.15      3.29 o 
   1   9  16       53.38       51.58      2.41 o 
   2   9  16        0.07        0.00      1.63 o 
  -2  10  16      301.05      277.31      6.91 o 
  -1  10  16      145.13      151.17      3.56 o 
   0  10  16      211.62      215.45      4.20 o 
   1  10  16        4.40        0.00      1.58 o 
  -1  11  16       78.54       80.70      3.99 o 
   0  11  16      103.59      116.72      4.09 o 
  -3   1  17        8.34        4.28      1.46 o 
  -2   1  17       25.11       24.55      1.72 o 
  -1   1  17      349.92      366.76      4.78 o 
   0   1  17      100.30      101.90      2.58 o 
   1   1  17       37.97       35.76      1.77 o 
   2   1  17       95.96       99.07      2.51 o 
  -3   2  17       13.78       13.39      1.85 o 
  -2   2  17       48.53       39.20      1.95 o 
  -1   2  17        0.00        0.00      1.28 o 
   0   2  17       51.84       51.96      1.97 o 
   1   2  17       18.26       16.05      1.48 o 
   2   2  17      117.90      111.52      2.56 o 
  -2   3  17        5.08        4.57      1.37 o 
  -1   3  17      407.79      421.77      5.21 o 
   0   3  17      282.10      294.21      4.20 o 
   1   3  17       63.06       57.29      2.40 o 
   2   3  17       13.04       14.67      1.59 o 
  -2   4  17      485.55      507.65      6.26 o 
  -1   4  17       18.76       13.25      1.55 o 
   0   4  17       82.33       72.91      2.26 o 
   1   4  17      314.19      320.95      4.32 o 
   2   4  17      106.55      117.23      4.37 o 
  -2   5  17        1.74        0.13      1.44 o 
  -1   5  17      118.13      120.18      2.97 o 
   0   5  17      166.52      172.63      3.32 o 
   1   5  17       50.93       47.18      1.90 o 
   2   5  17        0.73        0.80      1.71 o 
  -2   6  17       79.99       81.29      3.88 o 
  -1   6  17       28.64       30.23      1.95 o 
   0   6  17      189.17      187.61      3.61 o 
   1   6  17      153.72      163.57      3.55 o 
  -2   7  17     1053.14     1067.16     16.43 o 
  -1   7  17      278.52      300.72      5.07 o 
   0   7  17      136.52      155.29      3.84 o 
   1   7  17      613.07      604.90      7.04 o 
  -1   8  17       33.30       30.23      4.27 o 
   0   8  17       12.38        8.78      1.71 o 
   1   8  17        1.83        0.08      1.68 o 
  -1   0  18        0.12        0.00      2.06 o 
   0   0  18       59.53       53.28      2.90 o 
   1   0  18       39.75       28.07      2.41 o 
  -1   1  18      194.38      198.83      3.52 o 
   0   1  18        4.37        2.35      1.90 o 
   1   1  18        0.75        0.00      1.29 o 
  -1   2  18      141.36      128.24      2.96 o 
   0   2  18        7.03        2.19      1.79 o 
   1   2  18      213.42      212.27      3.79 o 
  -1   3  18      177.64      181.64      4.15 o 
   0   3  18       94.81      102.45      2.64 o 
   1   3  18       31.77       25.95      2.22 o 
  -1   4  18       15.82       13.41      3.97 o 
   0   4  18       97.97       99.56      2.89 o 
   0   5  18      338.83      366.01      5.67 o 
                                                 
